# Supplementary material for: Potassium morpholine-4-carbodithio­ate monohydrate
Source: Acta Crystallogr Sect E Struct Rep Online. 2012 Jul 4;68(Pt 8):m1025. doi: 10.1107/S1600536812029613 (PMC3414100; doi:10.1107/S1600536812029613)
Supplement: Supplementary file 2 [file e-68-m1025-Isup2.hkl]

#
# h,k,l, Fc-squared, Fo-squared, sigma(Fo-squared) and status flag
#
data_I
_shelx_title '    I   P 21/c    R  0.05'
_shelx_refln_list_code          4
_shelx_F_calc_maximum      140.10
_exptl_crystal_F_000       456.00
_reflns_d_resolution_high  0.7115
 
loop_
 _symmetry_equiv_pos_as_xyz
 'x, y, z'
 '-x, y+1/2, -z+1/2'
 '-x, -y, -z'
 'x, -y-1/2, z-1/2'
 
_cell_length_a     6.7235
_cell_length_b    17.2600
_cell_length_c     8.1904
_cell_angle_alpha  90.000
_cell_angle_beta  108.994
_cell_angle_gamma  90.000
 
_shelx_F_squared_multiplier     1.000
 
loop_
 _refln_index_h
 _refln_index_k
 _refln_index_l
 _refln_F_squared_calc
 _refln_F_squared_meas
 _refln_F_squared_sigma
 _refln_observed_status
   1   0   0     5064.57     5635.13     83.42 o
   2   0   0     1028.89     1062.32     24.01 o
   3   0   0     3084.67     3135.59     52.18 o
   4   0   0      292.52      297.97      9.00 o
   5   0   0      102.37      111.94     12.11 o
   6   0   0      202.46      211.57     18.68 o
   7   0   0       18.80       33.61      9.22 o
   8   0   0       16.98        2.26     20.46 o
   1   1   0     4576.09     5117.50     66.51 o
   2   1   0     2058.36     2424.87     37.75 o
   3   1   0     4969.20     5009.49     70.11 o
   4   1   0       15.47       -2.26     13.55 o
   5   1   0      374.04      374.21     11.18 o
   6   1   0      440.33      433.03     14.30 o
   7   1   0       68.36       78.56      9.01 o
   8   1   0       22.78       -3.33     13.36 o
   0   2   0       71.73       65.09      5.02 o
   1   2   0     1804.84     1881.76     27.00 o
   2   2   0      252.58      270.26      6.60 o
   3   2   0      553.12      543.15     15.59 o
   4   2   0      123.64      124.91      8.15 o
   5   2   0      591.09      594.15     13.88 o
   6   2   0      319.33      287.66     19.39 o
   7   2   0       79.23       71.66     10.90 o
   8   2   0       72.07       88.28     21.81 o
   1   3   0      164.32      196.23      5.17 o
   2   3   0     1940.69     2136.05     37.81 o
   3   3   0     3608.30     3826.20     60.19 o
   4   3   0      460.68      503.99     15.99 o
   5   3   0      773.06      754.15     29.03 o
   6   3   0      772.85      813.04     19.38 o
   7   3   0       68.26       59.39     16.91 o
   8   3   0       86.68       94.22     12.06 o
   0   4   0       54.88       38.83      6.04 o
   1   4   0     1690.34     1813.36     31.34 o
   2   4   0     3288.35     3382.34     72.91 o
   3   4   0      257.55      299.83     12.73 o
   4   4   0     3692.50     3918.64     71.88 o
   5   4   0        0.51       -5.28      9.75 o
   6   4   0       12.80        3.69     17.31 o
   7   4   0      656.05      635.83     20.12 o
   8   4   0        1.81       29.16     10.55 o
   1   5   0     3003.07     3063.00     46.63 o
   2   5   0        1.76        1.87      5.54 o
   3   5   0      384.46      413.60     13.73 o
   4   5   0     3597.60     3544.46     89.21 o
   5   5   0     1900.41     1902.67     40.55 o
   6   5   0        1.53        7.98     16.63 o
   7   5   0        0.64        5.76     14.97 o
   8   5   0       15.55      -17.34     21.53 o
   0   6   0     4067.09     3809.00     69.58 o
   1   6   0     7556.31     8003.03     92.30 o
   2   6   0     4420.10     4696.24     88.75 o
   3   6   0      751.94      813.47     57.78 o
   4   6   0      348.66      360.92     10.63 o
   5   6   0      202.22      201.47     16.42 o
   6   6   0        6.99        5.38      7.27 o
   7   6   0      147.08      143.09     13.40 o
   8   6   0      212.24      226.10     25.75 o
   1   7   0     7906.74     7913.31    185.83 o
   2   7   0      101.72      102.40      5.58 o
   3   7   0       58.11       54.10      5.87 o
   4   7   0     1162.99     1208.15     25.60 o
   5   7   0       19.33        3.55     16.57 o
   6   7   0        2.44        9.01      9.62 o
   7   7   0       11.95        4.13     17.68 o
   8   7   0        7.60      -17.60     22.42 o
   0   8   0     3162.34     3130.87     73.40 o
   1   8   0      126.84      105.95      5.70 o
   2   8   0     1111.67     1100.27     22.24 o
   3   8   0      188.52      203.54     16.73 o
   4   8   0      132.48      140.84      8.27 o
   5   8   0        6.42        3.89      9.19 o
   6   8   0       17.82       22.28     24.30 o
   7   8   0       34.07       20.37     13.30 o
   8   8   0        5.26      -21.24     21.44 o
   1   9   0      592.43      565.04     11.53 o
   2   9   0      263.17      273.17     11.62 o
   3   9   0     1224.81     1246.53     24.57 o
   4   9   0       45.52       51.43      7.73 o
   5   9   0      218.75      201.91     11.56 o
   6   9   0      294.41      290.58     31.70 o
   7   9   0       59.96       71.73     10.88 o
   8   9   0      153.84      162.52     23.70 o
   0  10   0      247.12      253.29     11.55 o
   1  10   0      290.43      240.96      8.17 o
   2  10   0      848.86      931.46     17.94 o
   3  10   0       97.35      118.26     10.95 o
   4  10   0      685.55      671.75     15.03 o
   5  10   0      927.16      989.65     29.75 o
   6  10   0      104.73       95.39     11.01 o
   7  10   0      452.42      444.54     19.30 o
   8  10   0       54.17       39.35     17.79 o
   1  11   0      132.39      119.93     17.77 o
   2  11   0      450.32      490.74     15.91 o
   3  11   0     1892.56     1866.52     39.35 o
   4  11   0        2.27       -9.56     16.93 o
   5  11   0      129.84      142.22     10.59 o
   6  11   0      526.80      566.35     19.46 o
   7  11   0       38.49       47.22     10.46 o
   0  12   0     4022.27     3895.06    102.90 o
   1  12   0      227.60      214.70      8.71 o
   2  12   0       16.82       11.99      8.38 o
   3  12   0      885.57      829.21     24.79 o
   4  12   0      131.29      119.12     10.20 o
   5  12   0      125.86      125.51     10.94 o
   6  12   0      199.68      218.47     29.21 o
   7  12   0       59.80       68.04     12.11 o
   1  13   0      940.07      924.52     18.74 o
   2  13   0     1896.48     1851.49     98.94 o
   3  13   0      109.79      136.86      9.80 o
   4  13   0        0.04        5.99     16.39 o
   5  13   0      238.43      256.91     33.83 o
   6  13   0        3.27        9.86     13.73 o
   7  13   0       58.70       68.55     13.20 o
   0  14   0     1049.20     1030.06     30.39 o
   1  14   0        9.60       -2.70     14.26 o
   2  14   0       15.00        5.87     14.80 o
   3  14   0      966.97      988.79     47.07 o
   4  14   0        0.62       -5.86     10.08 o
   5  14   0      108.02      109.45     10.82 o
   6  14   0       11.04       -0.93     13.02 o
   7  14   0       27.82      -11.87     57.74 o
   1  15   0      138.92      139.45     12.80 o
   2  15   0      358.65      309.35     13.05 o
   3  15   0      495.56      475.46     17.02 o
   4  15   0        5.64       -6.55     24.61 o
   5  15   0       19.58       23.38      9.00 o
   6  15   0      107.41      102.50     13.45 o
   7  15   0        7.71       -4.27     22.96 o
   0  16   0        4.45       19.90      8.66 o
   1  16   0       47.23       40.26      8.60 o
   2  16   0      844.99      766.88     38.90 o
   3  16   0      131.56      131.73     11.34 o
   4  16   0      646.44      646.36     20.03 o
   5  16   0       65.18       83.68     12.24 o
   6  16   0        8.54        6.66     25.92 o
   1  17   0      520.33      496.68     28.39 o
   2  17   0      662.64      687.35     24.13 o
   3  17   0        2.53       17.03      9.42 o
   4  17   0      196.65      180.40     13.45 o
   5  17   0      402.04      427.53     19.03 o
   6  17   0       68.89       78.52     13.71 o
   0  18   0      238.95      245.87     19.55 o
   1  18   0      207.64      235.41     13.26 o
   2  18   0      323.51      353.79     17.33 o
   3  18   0        3.02        4.11     20.52 o
   4  18   0       29.26        6.89     12.70 o
   5  18   0       36.61       59.39     10.07 o
   1  19   0      638.91      681.23     20.69 o
   2  19   0        1.67        0.33     11.18 o
   3  19   0      319.65      310.89     16.23 o
   4  19   0      258.05      253.60     14.81 o
   5  19   0       15.87       21.46     22.30 o
   0  20   0      168.30      136.04     18.26 o
   1  20   0      270.68      291.09     16.03 o
   2  20   0      439.40      470.71     20.99 o
   3  20   0       33.48       36.14     18.08 o
   4  20   0       16.14       -0.72     16.51 o
   5  20   0        1.06      -13.26     13.26 o
   1  21   0       79.00       83.51     28.32 o
   2  21   0      391.41      412.10     18.30 o
   3  21   0       98.99       99.80     12.63 o
   4  21   0       47.70       31.10     37.01 o
   0  22   0       15.75        5.82     32.30 o
   1  22   0       57.85       54.97     51.05 o
   2  22   0        0.04       -2.41     12.23 o
   3  22   0       73.00       64.89     16.64 o
   1  23   0       11.44        9.55     26.09 o
   2  23   0        3.24        9.04     13.27 o
   0  24   0      108.18      151.37     20.30 o
   1  24   0      175.60      191.68     16.46 o
  -9   1   1       99.01       19.73     44.12 o
  -8   1   1       33.83       10.75     33.14 o
  -7   1   1       18.99        8.84     25.01 o
  -6   1   1       49.02       35.06     10.66 o
  -5   1   1      552.52      526.62     17.95 o
  -4   1   1      395.52      513.25     15.15 o
  -3   1   1     1221.43     1472.27     35.81 o
  -2   1   1     1078.13     1237.46     27.55 o
  -1   1   1      262.30      323.49      9.82 o
   0   1   1        0.08        1.42     12.13 o
   1   1   1       12.03        5.64     14.31 o
   2   1   1      609.92      630.41     18.88 o
   3   1   1     1603.34     1800.47     43.36 o
   4   1   1       22.90       13.68      7.95 o
   5   1   1      490.80      510.90     18.31 o
   6   1   1       94.82       95.57     13.73 o
   7   1   1       28.63      -35.19     35.19 o
   8   1   1        1.53        0.00     33.19 o
  -9   2   1        2.50       19.82     37.94 o
  -8   2   1        2.88        0.00     23.50 o
  -7   2   1      769.20      707.32     28.48 o
  -6   2   1        0.11        0.67      9.73 o
  -5   2   1        4.18        4.67      7.91 o
  -4   2   1      207.31      188.56     10.75 o
  -3   2   1     4534.39     5024.28     91.57 o
  -2   2   1      701.33      765.43     23.10 o
  -1   2   1      152.79      180.16      7.02 o
   0   2   1      983.16     1063.91     28.21 o
   1   2   1      339.78      339.58      8.66 o
   2   2   1     2184.90     2175.05     56.91 o
   3   2   1     1304.94     1503.59     40.79 o
   4   2   1      307.39      295.72     13.77 o
   5   2   1       32.91       34.70      9.20 o
   6   2   1      149.74      179.50     15.86 o
   7   2   1      435.26      452.65     25.46 o
   8   2   1        5.87       19.50     15.95 o
  -9   3   1       17.68       14.62     15.55 o
  -8   3   1       96.63      107.25     17.33 o
  -7   3   1       85.19      113.25     15.86 o
  -6   3   1       41.67       39.94     10.62 o
  -5   3   1      347.08      337.93     15.06 o
  -4   3   1      524.06      535.78     17.28 o
  -3   3   1      698.96      693.10     21.37 o
  -2   3   1     2932.23     3257.32     64.07 o
  -1   3   1        0.01        8.84     15.99 o
   0   3   1        0.04        5.60      5.82 o
   1   3   1        0.91        7.86     14.53 o
   2   3   1     4688.38     4993.81     85.97 o
   3   3   1     1435.48     1565.79     41.50 o
   4   3   1      450.59      482.06     16.57 o
   5   3   1       29.94       -6.40     27.90 o
   6   3   1       18.92      -32.97     32.97 o
   7   3   1       79.47      -10.00     38.08 o
   8   3   1       14.13       11.02     16.57 o
  -9   4   1       70.61       72.46     17.99 o
  -8   4   1      130.05       86.99     18.53 o
  -7   4   1       23.55       13.68     26.17 o
  -6   4   1       57.93       46.96     11.55 o
  -5   4   1       82.99       69.31     10.00 o
  -4   4   1      811.01      814.08     23.41 o
  -3   4   1       26.70       23.19      6.62 o
  -2   4   1      197.69      217.35      9.15 o
  -1   4   1     2831.01     3168.37     57.71 o
   0   4   1      267.46      258.94      8.26 o
   1   4   1     2670.20     2642.19     56.96 o
   2   4   1      188.74      225.44      9.73 o
   3   4   1      610.71      628.46     19.99 o
   4   4   1      254.80      256.58     12.97 o
   5   4   1      560.57      586.07     20.30 o
   6   4   1      109.17       99.66     12.71 o
   7   4   1        0.02      -10.13     23.73 o
   8   4   1       96.78      105.21     17.46 o
  -8   5   1      167.87      183.41     18.97 o
  -7   5   1        1.58       -4.62     19.10 o
  -6   5   1      679.45      636.41     23.64 o
  -5   5   1      139.74      128.22     10.57 o
  -4   5   1      804.51      827.28     24.61 o
  -3   5   1      297.32      310.25     11.46 o
  -2   5   1        1.64       12.26      5.82 o
  -1   5   1     1437.70     1498.26     43.85 o
   0   5   1     3937.81     4016.53     67.58 o
   1   5   1     1732.13     1729.20     48.47 o
   2   5   1        0.12       -1.64     16.57 o
   3   5   1     1544.17     1533.62     43.19 o
   4   5   1      244.48      250.85     13.06 o
   5   5   1        3.83       10.04     20.93 o
   6   5   1      254.52      282.04     20.17 o
   7   5   1       93.68      131.56     15.37 o
   8   5   1      105.42      102.81     19.82 o
  -8   6   1       34.89      -44.39     44.39 o
  -7   6   1       23.30       -4.75     30.35 o
  -6   6   1       26.19       24.30     10.89 o
  -5   6   1        5.03        2.98     20.97 o
  -4   6   1      225.06      237.97     12.80 o
  -3   6   1       17.52       15.86      6.49 o
  -2   6   1      474.37      519.74     16.22 o
  -1   6   1     1918.11     1988.27     53.89 o
   0   6   1      475.13      520.05     14.88 o
   1   6   1     2645.80     2916.23     66.29 o
   2   6   1      159.58      184.38      9.95 o
   3   6   1      404.92      424.84     14.88 o
   4   6   1      246.73      252.89     13.24 o
   5   6   1       67.78       81.48     11.91 o
   6   6   1        2.71        0.00     23.73 o
   7   6   1        9.37        5.24     26.17 o
   8   6   1       25.84       -6.35     34.26 o
  -8   7   1       12.32        9.51     13.46 o
  -7   7   1        5.22        0.00     11.91 o
  -6   7   1       38.82      -16.22     31.90 o
  -5   7   1      283.35      250.01     14.40 o
  -4   7   1       83.94      102.68      9.95 o
  -3   7   1     1361.70     1402.20     42.03 o
  -2   7   1      460.49      545.51     17.55 o
  -1   7   1     1333.80     1312.27     33.90 o
   0   7   1        0.12       13.15      5.69 o
   1   7   1     3062.25     3303.88     75.18 o
   2   7   1      473.05      577.90     18.88 o
   3   7   1     1064.60     1124.38     32.61 o
   4   7   1       23.87       16.04      8.80 o
   5   7   1       63.30       45.01     11.29 o
   6   7   1       50.59        4.44     29.19 o
   7   7   1       90.98       92.06     16.04 o
   8   7   1       13.14        0.00     41.99 o
  -8   8   1      171.12      161.72     19.33 o
  -7   8   1       30.25       31.94     14.13 o
  -6   8   1      338.39      331.93     20.84 o
  -5   8   1       77.67       74.15     10.35 o
  -4   8   1     1837.52     1856.09     54.25 o
  -3   8   1        2.08        6.89     16.39 o
  -2   8   1     3728.45     4019.86     91.04 o
  -1   8   1     1426.50     1235.59     34.43 o
   0   8   1        1.83      -16.35     16.35 o
   1   8   1     1206.25     1188.40     35.10 o
   2   8   1      170.06      208.06     11.02 o
   3   8   1       44.18       55.98      9.29 o
   4   8   1      165.79      176.43     12.80 o
   5   8   1      219.85      245.34     16.97 o
   6   8   1       56.17       44.03     13.11 o
   7   8   1        0.00      -11.20     26.26 o
   8   8   1      145.23      136.09     20.75 o
  -8   9   1        1.47      -32.92     32.92 o
  -7   9   1       34.36       20.57     34.88 o
  -6   9   1      448.39      491.26     24.21 o
  -5   9   1      463.16      454.60     19.50 o
  -4   9   1     2380.72     2319.23     60.60 o
  -3   9   1     1264.32     1253.76     43.36 o
  -2   9   1     1685.76     1772.70     46.07 o
  -1   9   1      178.68      161.99      9.60 o
   0   9   1       13.09      -13.20     15.19 o
   1   9   1     1910.79     1990.85     47.14 o
   2   9   1        6.28       11.55     19.46 o
   3   9   1     2180.51     2122.01     57.23 o
   4   9   1      656.80      660.40     22.04 o
   5   9   1      128.57      131.78     14.88 o
   6   9   1      277.78      317.18     21.64 o
   7   9   1       88.39       81.71     17.11 o
  -8  10   1       37.07       25.55     40.39 o
  -7  10   1       84.34      108.32     16.66 o
  -6  10   1       97.58       84.06     16.66 o
  -5  10   1       28.29      -10.71     28.30 o
  -4  10   1       23.42       -6.00     22.93 o
  -3  10   1       22.20       27.99      8.40 o
  -2  10   1      746.89      757.30     23.06 o
  -1  10   1      938.56      859.80     26.70 o
   0  10   1     1843.26     1704.19     44.92 o
   1  10   1      113.25       95.70      9.20 o
   2  10   1      107.47       81.66      9.51 o
   3  10   1        4.33      -20.13     23.15 o
   4  10   1      895.11      964.03     28.48 o
   5  10   1      138.38      133.42     15.02 o
   6  10   1      147.00      153.46     17.73 o
   7  10   1      114.22       95.97     20.22 o
  -8  11   1       39.50       27.59     16.88 o
  -7  11   1       86.73       84.55     16.66 o
  -6  11   1        0.32       -9.42     24.93 o
  -5  11   1      428.89      428.57     21.06 o
  -4  11   1       74.35       76.24     10.66 o
  -3  11   1       23.74       38.21      8.57 o
  -2  11   1       78.36       93.79      9.15 o
  -1  11   1     1008.26     1011.75     30.21 o
   0  11   1       54.26       64.73      8.49 o
   1  11   1       23.06       24.21      7.51 o
   2  11   1      313.67      335.58     15.11 o
   3  11   1      173.10      151.11     12.44 o
   4  11   1        5.37       -6.44     10.31 o
   5  11   1      339.10      354.55     20.48 o
   6  11   1        2.60      -25.55     31.06 o
   7  11   1       17.90       -6.13     36.17 o
  -7  12   1        1.53       16.35     12.26 o
  -6  12   1       57.71       63.49     14.31 o
  -5  12   1       56.62       12.66     30.12 o
  -4  12   1      152.04      147.02     13.64 o
  -3  12   1       87.44       64.47     10.49 o
  -2  12   1      105.41      100.46     10.89 o
  -1  12   1        0.47      -15.55     15.55 o
   0  12   1     2830.70     2793.96     62.51 o
   1  12   1      205.47      189.76     12.00 o
   2  12   1       71.40       83.26     10.40 o
   3  12   1      451.22      474.60     18.62 o
   4  12   1      332.70      278.44     19.77 o
   5  12   1      178.03      175.32     16.84 o
   6  12   1       44.96      -40.43     40.43 o
   7  12   1        3.07      -31.55     41.36 o
  -7  13   1       21.87        6.09     33.77 o
  -6  13   1      139.63      114.41     17.82 o
  -5  13   1       57.45       17.77     30.17 o
  -4  13   1       81.19       59.40     13.11 o
  -3  13   1        6.65       -6.40     18.66 o
  -2  13   1      114.03      108.85     10.44 o
  -1  13   1       34.87       25.10      9.29 o
   0  13   1      643.35      652.01     20.39 o
   1  13   1      183.54      186.20     12.53 o
   2  13   1       27.56       27.24      9.55 o
   3  13   1       34.42       17.59     11.95 o
   4  13   1      109.72      123.11     13.55 o
   5  13   1       11.85        0.00     23.41 o
   6  13   1        3.80       20.22     13.20 o
   7  13   1        0.51      -35.72     35.72 o
  -7  14   1       29.94       18.88     42.21 o
  -6  14   1       47.72       34.21     15.33 o
  -5  14   1       21.60       10.31     11.91 o
  -4  14   1      115.56      125.29     14.62 o
  -3  14   1      766.37      703.37     25.59 o
  -2  14   1      154.39      121.20     11.95 o
  -1  14   1      904.30      877.49     28.75 o
   0  14   1     3556.64     3678.33     78.55 o
   1  14   1      963.44      852.38     25.46 o
   2  14   1      126.21      109.21     13.06 o
   3  14   1       25.15       11.29     26.88 o
   4  14   1      190.60      192.60     17.64 o
   5  14   1       16.64       -5.02     27.01 o
   6  14   1       63.07       56.25     16.48 o
  -7  15   1        8.06       -9.15     18.08 o
  -6  15   1        6.83      -17.24     38.52 o
  -5  15   1      763.07      746.46     31.19 o
  -4  15   1       82.03       61.45     13.86 o
  -3  15   1       33.74        3.95     25.90 o
  -2  15   1      662.66      615.22     23.50 o
  -1  15   1      869.92      849.98     23.95 o
   0  15   1       57.52       59.09     10.04 o
   1  15   1      207.75      171.63     15.33 o
   2  15   1      779.67      712.79     25.68 o
   3  15   1       80.76       47.98     14.44 o
   4  15   1      344.30      332.16     20.66 o
   5  15   1      130.82      149.77     17.28 o
   6  15   1       38.82       -6.13     39.14 o
  -6  16   1       16.96       18.08     37.59 o
  -5  16   1       10.31        0.00     29.28 o
  -4  16   1       30.24       15.86     14.44 o
  -3  16   1      245.83      243.96     18.08 o
  -2  16   1        0.20       11.02     22.97 o
  -1  16   1        0.02      -11.55     11.55 o
   0  16   1      183.10      194.29     16.79 o
   1  16   1       15.71       14.04     10.57 o
   2  16   1        0.08      -24.26     26.21 o
   3  16   1        5.25      -26.52     26.52 o
   4  16   1       23.77       15.77     12.44 o
   5  16   1        3.77       14.66     11.42 o
   6  16   1       50.19       25.64     40.56 o
  -6  17   1       85.43       60.51     18.26 o
  -5  17   1       19.97      -11.24     32.79 o
  -4  17   1       26.32       20.30     34.43 o
  -3  17   1        0.35      -18.13     30.08 o
  -2  17   1       18.86        8.49     28.08 o
  -1  17   1      211.20      239.25     17.15 o
   0  17   1      143.50      148.57     15.02 o
   1  17   1       92.44       96.99     12.84 o
   2  17   1       36.22       32.17     12.80 o
   3  17   1       69.77       73.66     14.26 o
   4  17   1       84.67       84.55     17.06 o
   5  17   1       30.01        0.00     41.05 o
   6  17   1       34.21       45.54     17.28 o
  -6  18   1        1.87      -10.57     15.42 o
  -5  18   1        0.34      -17.82     37.10 o
  -4  18   1      164.42      163.06     19.28 o
  -3  18   1        0.83        9.91     25.28 o
  -2  18   1      206.42      221.39     18.48 o
  -1  18   1        6.29      -27.41     27.41 o
   0  18   1      363.03      378.32     21.81 o
   1  18   1      398.49      397.65     22.61 o
   2  18   1        8.15       19.59     10.57 o
   3  18   1       13.96        8.04     11.91 o
   4  18   1      388.32      408.71     26.92 o
   5  18   1        1.14      -42.96     42.96 o
  -5  19   1      172.01      146.44     20.44 o
  -4  19   1       40.26       19.42     16.04 o
  -3  19   1       15.56      -15.91     30.43 o
  -2  19   1       16.57       43.99     13.02 o
  -1  19   1      110.34      114.36     16.71 o
   0  19   1       26.13       47.90     12.04 o
   1  19   1        0.24      -26.39     26.39 o
   2  19   1      159.60      166.66     18.17 o
   3  19   1       49.66        5.38     35.19 o
   4  19   1       25.74       43.99     15.46 o
   5  19   1      229.29      223.97     22.66 o
  -5  20   1       28.06        0.00     42.74 o
  -4  20   1       66.11       54.56     16.66 o
  -3  20   1        2.24       11.15     24.97 o
  -2  20   1      129.44      130.71     17.68 o
  -1  20   1      298.13      305.23     24.39 o
   0  20   1       24.26       20.66     32.61 o
   1  20   1       49.79       50.52     15.24 o
   2  20   1      102.53      113.30     16.22 o
   3  20   1       27.17       11.60     25.90 o
   4  20   1        2.42      -18.93     32.83 o
  -4  21   1      263.55      282.08     23.24 o
  -3  21   1      145.53      165.41     19.37 o
  -2  21   1       79.14       16.97     42.74 o
  -1  21   1      107.35       78.06     17.82 o
   0  21   1        1.02       16.62     28.75 o
   1  21   1      173.93      214.86     20.79 o
   2  21   1       36.10       25.50     16.71 o
   3  21   1      231.74      251.25     23.64 o
   4  21   1       19.94       -9.33     15.28 o
  -3  22   1       52.58       62.42     16.84 o
  -2  22   1       61.70       24.17     38.21 o
  -1  22   1      338.07      353.93     26.57 o
   0  22   1        6.03       -5.86     31.50 o
   1  22   1       99.20      102.32     18.04 o
   2  22   1        0.05      -39.28     39.28 o
   3  22   1       18.10       10.49     15.55 o
  -3  23   1       19.55      -27.86     27.86 o
  -2  23   1        3.25       -6.44     14.22 o
  -1  23   1        1.15      -35.68     35.68 o
   0  23   1        0.23        0.00     30.75 o
   1  23   1       43.85      -38.25     44.16 o
   2  23   1       97.24      116.14     19.59 o
  -1  24   1       16.27      -20.13     38.56 o
   0  24   1       23.20       36.08     16.53 o
  -9   0   2        0.13        3.82     14.84 o
  -8   0   2       12.34        5.24     29.06 o
  -7   0   2      298.86      312.87     20.70 o
  -6   0   2     1181.25      979.10     31.86 o
  -5   0   2      835.37      865.80     23.77 o
  -4   0   2     1084.40     1092.97     29.86 o
  -3   0   2      776.12      839.19     28.35 o
  -2   0   2     9137.11     9163.71    103.97 o
  -1   0   2     8706.23    10798.72     97.12 o
   0   0   2    19626.81    17699.76    125.20 o
   1   0   2     1560.17     1417.84     31.28 o
   2   0   2     1125.74     1123.80     32.66 o
   3   0   2      480.45      509.34     15.42 o
   4   0   2     3598.18     3976.37    109.43 o
   5   0   2      223.09      241.43     16.04 o
   6   0   2      258.64      298.92     20.17 o
   7   0   2      326.69      321.89     22.39 o
   8   0   2      126.09      114.90     19.19 o
  -9   1   2        8.55       17.91     14.48 o
  -8   1   2      418.11      382.89     24.97 o
  -7   1   2       15.84      -12.93     28.88 o
  -6   1   2       15.82       -6.58     19.19 o
  -5   1   2     3814.71     3719.65    105.52 o
  -4   1   2      218.20      263.78     11.77 o
  -3   1   2      319.24      367.66     11.29 o
  -2   1   2       82.10       89.79      7.73 o
  -1   1   2     1193.75     1418.68     39.68 o
   0   1   2      430.27      408.93     11.24 o
   1   1   2     9644.12     8556.31    102.63 o
   2   1   2        7.22       10.62      6.00 o
   3   1   2      331.01      339.53     13.20 o
   4   1   2     1733.50     1858.18     54.25 o
   5   1   2      144.19      107.61     14.04 o
   6   1   2      206.29      201.76     19.42 o
   7   1   2        1.71       22.26     13.37 o
   8   1   2        2.02       -6.44     26.66 o
  -9   2   2       19.42        5.15     14.66 o
  -8   2   2       84.33       64.16     14.62 o
  -7   2   2      166.56      136.98     16.08 o
  -6   2   2       21.04       16.62      9.24 o
  -5   2   2      412.25      391.29     16.04 o
  -4   2   2      148.90      153.68     10.09 o
  -3   2   2      459.31      499.26     16.22 o
  -2   2   2     9890.04    10334.52    113.74 o
  -1   2   2     2244.42     2398.05     50.56 o
   0   2   2     9920.50     8420.31     91.30 o
   1   2   2     1398.65     1158.68     29.10 o
   2   2   2      352.96      366.59     11.86 o
   3   2   2      775.89      841.81     27.24 o
   4   2   2      897.52     1008.24     29.23 o
   5   2   2       29.79       27.81     11.24 o
   6   2   2        1.18        0.00     21.50 o
   7   2   2      251.52      253.69     21.64 o
   8   2   2       35.92       33.77     15.37 o
  -9   3   2       25.31       19.42     40.43 o
  -8   3   2        0.24        0.00     29.06 o
  -7   3   2       45.73       47.32     13.24 o
  -6   3   2      149.78      100.28     13.77 o
  -5   3   2        1.87      -22.48     23.50 o
  -4   3   2     1183.28     1194.94     38.61 o
  -3   3   2      570.36      653.65     20.79 o
  -2   3   2      849.60      979.63     27.81 o
  -1   3   2    17125.24    15075.30    126.62 o
   0   3   2       69.74       63.13      7.33 o
   1   3   2     6020.13     5341.47     85.97 o
   2   3   2     3167.94     2929.38     75.04 o
   3   3   2       34.25       42.25      7.86 o
   4   3   2      389.56      404.22     16.26 o
   5   3   2        7.14      -10.57     25.15 o
   6   3   2        6.32       -4.44     23.90 o
   7   3   2      129.84      124.67     16.71 o
   8   3   2       72.47       81.00     17.33 o
  -9   4   2       71.95       75.75     18.84 o
  -8   4   2       25.93        7.51     14.66 o
  -7   4   2       15.14       -4.44     28.43 o
  -6   4   2        1.26       13.73     23.24 o
  -5   4   2      505.87      467.67     16.88 o
  -4   4   2      167.16      164.21     10.35 o
  -3   4   2     3198.95     3306.54     80.28 o
  -2   4   2     6482.27     7163.84    101.83 o
  -1   4   2      559.82      558.97     17.59 o
   0   4   2     9195.98     8589.94    102.45 o
   1   4   2     1046.54      944.93     29.28 o
   2   4   2      312.31      333.31     12.04 o
   3   4   2      141.30      152.79     10.80 o
   4   4   2      834.49      885.08     24.97 o
   5   4   2      630.76      651.03     25.06 o
   6   4   2      181.86      159.37     16.88 o
   7   4   2        3.57      -22.21     24.84 o
   8   4   2        0.49       13.20     29.50 o
  -9   5   2        0.31      -33.06     40.21 o
  -8   5   2       34.16        5.60     27.90 o
  -7   5   2      135.12      147.51     16.62 o
  -6   5   2     1110.13     1043.65     29.86 o
  -5   5   2      162.39      159.06     12.35 o
  -4   5   2      883.01      975.32     30.08 o
  -3   5   2     1796.27     1834.81     43.81 o
  -2   5   2      289.18      304.65     10.84 o
  -1   5   2     5018.30     4906.59     82.11 o
   0   5   2     1012.13     1089.28     29.01 o
   1   5   2      760.42      682.44     20.97 o
   2   5   2     1851.05     1774.83     43.81 o
   3   5   2     1051.22     1041.25     30.83 o
   4   5   2        2.99        8.44      8.22 o
   5   5   2      199.65      220.73     16.97 o
   6   5   2      149.56      157.68     17.64 o
   7   5   2       23.29      -36.08     36.08 o
   8   5   2      124.01      125.42     22.57 o
  -9   6   2      157.93      150.17     24.30 o
  -8   6   2      123.63       88.64     19.46 o
  -7   6   2      198.69      211.75     17.73 o
  -6   6   2       96.56       98.01     12.57 o
  -5   6   2       41.21       51.14      9.51 o
  -4   6   2     3048.05     3123.27     65.09 o
  -3   6   2      253.25      243.03     11.42 o
  -2   6   2      429.92      478.73     14.62 o
  -1   6   2     4794.65     4917.56     87.08 o
   0   6   2     1424.20     1418.55     34.61 o
   1   6   2      442.72      417.64     12.26 o
   2   6   2      767.59      708.83     20.88 o
   3   6   2      175.63      188.69     11.86 o
   4   6   2      931.57      946.40     26.92 o
   5   6   2      998.46     1045.25     31.55 o
   6   6   2       31.67       19.68     14.40 o
   7   6   2       26.13       28.66     11.29 o
  -8   7   2      215.98      213.35     22.30 o
  -7   7   2      123.13      121.43     16.48 o
  -6   7   2      676.93      712.61     26.08 o
  -5   7   2     1125.17     1119.23     32.17 o
  -4   7   2      163.93      153.95     10.71 o
  -3   7   2     1883.53     1931.14     48.12 o
  -2   7   2       86.50      111.47      9.06 o
  -1   7   2       31.36       53.27      7.24 o
   0   7   2     1014.22     1082.80     32.39 o
   1   7   2       49.86       61.14      7.60 o
   2   7   2     1086.93     1025.66     36.70 o
   3   7   2     4049.34     4134.58    110.90 o
   4   7   2      220.54      230.32     13.64 o
   5   7   2       75.68       67.09     14.75 o
   6   7   2      367.53      404.75     24.70 o
   7   7   2       55.26       17.55     46.43 o
  -8   8   2       17.53       29.68     14.00 o
  -7   8   2      150.14      142.44     16.79 o
  -6   8   2      559.82      549.24     25.59 o
  -5   8   2      656.81      616.73     21.10 o
  -4   8   2      830.90      831.59     26.57 o
  -3   8   2      496.04      458.34     15.64 o
  -2   8   2     1221.68     1347.82     38.83 o
  -1   8   2        1.05        4.89      6.75 o
   0   8   2     1498.55     1449.96     39.63 o
   1   8   2       14.04       17.33      7.24 o
   2   8   2      782.17      778.63     24.17 o
   3   8   2       76.32        2.84     28.75 o
   4   8   2      104.58      125.47     10.97 o
   5   8   2      645.84      719.54     27.10 o
   6   8   2       52.73       63.27     14.84 o
   7   8   2       47.08       11.95     33.86 o
  -8   9   2       12.73       -6.09     41.72 o
  -7   9   2      124.51       91.53     16.75 o
  -6   9   2       94.90      100.72     13.33 o
  -5   9   2       41.17       17.46     11.64 o
  -4   9   2      907.46      863.49     24.93 o
  -3   9   2      620.63      657.11     18.35 o
  -2   9   2      668.77      597.05     20.57 o
  -1   9   2     2495.28     2543.86     53.23 o
   0   9   2      714.28      715.18     18.93 o
   1   9   2     1525.13     1544.02     44.30 o
   2   9   2     1187.54     1194.71     33.54 o
   3   9   2        9.00        0.00     21.68 o
   4   9   2      179.60      168.74     14.48 o
   5   9   2       13.70       21.42     10.93 o
   6   9   2       22.80       25.46     12.26 o
   7   9   2       79.44       18.39     43.81 o
  -8  10   2       29.64       27.46     15.77 o
  -7  10   2       31.20       37.41     13.95 o
  -6  10   2       62.50       64.82     13.46 o
  -5  10   2       52.16       35.94     11.11 o
  -4  10   2        3.22        0.00      9.06 o
  -3  10   2      902.64      884.86     27.55 o
  -2  10   2     1726.91     1495.95     46.30 o
  -1  10   2        8.93      -13.51     19.86 o
   0  10   2     1444.90     1369.10     41.28 o
   1  10   2     2200.35     2201.36     54.16 o
   2  10   2        7.29        7.33      8.22 o
   3  10   2     1140.66     1131.00     37.50 o
   4  10   2       33.87       36.74     12.00 o
   5  10   2       55.53       63.31     12.53 o
   6  10   2       24.52       26.30     13.68 o
   7  10   2        2.47      -37.77     43.63 o
  -8  11   2       36.02       25.68     43.59 o
  -7  11   2       69.34       36.61     16.39 o
  -6  11   2       39.76       36.12     12.93 o
  -5  11   2       89.92       93.48     13.68 o
  -4  11   2      762.94      704.08     22.04 o
  -3  11   2       28.14       25.10      8.13 o
  -2  11   2       17.43        5.24     21.59 o
  -1  11   2     1675.03     1826.55     49.76 o
   0  11   2      597.44      524.27     16.93 o
   1  11   2     1379.01     1368.48     37.37 o
   2  11   2        3.61       20.30      8.40 o
   3  11   2      182.62      153.37     13.11 o
   4  11   2      268.37      286.04     19.15 o
   5  11   2        3.21      -18.57     26.30 o
   6  11   2        3.91      -16.62     34.57 o
   7  11   2        1.03      -12.97     15.64 o
  -8  12   2       18.75      -13.24     35.06 o
  -7  12   2      406.13      372.37     25.90 o
  -6  12   2       38.75       52.87     14.35 o
  -5  12   2      130.57      144.40     15.28 o
  -4  12   2      139.41      173.19     14.44 o
  -3  12   2      562.35      558.61     18.79 o
  -2  12   2     2175.33     1979.52     55.98 o
  -1  12   2      951.26      943.51     28.43 o
   0  12   2        0.35        2.75     19.15 o
   1  12   2       54.93       52.92      9.82 o
   2  12   2      796.95      780.72     24.53 o
   3  12   2       53.20       52.29     12.66 o
   4  12   2      127.22      155.64     15.99 o
   5  12   2       22.79       33.06     12.08 o
   6  12   2      193.11      199.67     21.24 o
   7  12   2      225.60      281.73     25.37 o
  -7  13   2        2.35      -37.19     37.19 o
  -6  13   2       48.98       20.13     36.25 o
  -5  13   2     1136.96     1162.37     35.32 o
  -4  13   2       15.68       23.86     10.97 o
  -3  13   2      615.86      511.30     19.50 o
  -2  13   2       16.92       24.21      8.22 o
  -1  13   2        3.62      -25.64     25.64 o
   0  13   2       43.68       42.96      9.46 o
   1  13   2     1149.35     1084.97     36.25 o
   2  13   2      597.09      618.06     21.55 o
   3  13   2      305.16      284.22     18.88 o
   4  13   2      608.90      692.39     28.39 o
   5  13   2      191.95      228.81     19.37 o
   6  13   2      288.80      311.05     24.70 o
  -7  14   2      296.26      288.04     24.57 o
  -6  14   2      149.03      148.62     18.35 o
  -5  14   2      104.33       79.97     15.82 o
  -4  14   2       54.16       20.57     31.59 o
  -3  14   2      838.32      708.96     24.84 o
  -2  14   2      539.58      505.79     18.39 o
  -1  14   2       42.42       25.41     10.71 o
   0  14   2      195.13      197.93     13.20 o
   1  14   2       20.42       21.59      8.75 o
   2  14   2      675.46      686.75     25.10 o
   3  14   2      176.92      189.31     15.64 o
   4  14   2      473.83      484.91     25.46 o
   5  14   2       96.51      109.65     14.31 o
   6  14   2        7.20       28.66     13.24 o
  -7  15   2        0.36       -9.02     16.62 o
  -6  15   2        5.70       11.33     13.20 o
  -5  15   2       21.90       29.10     13.64 o
  -4  15   2      160.82      159.46     15.06 o
  -3  15   2       40.95       38.21     11.86 o
  -2  15   2       30.16       27.77      9.42 o
  -1  15   2      651.95      695.59     24.30 o
   0  15   2      188.03      187.09     15.68 o
   1  15   2      375.93      356.90     18.62 o
   2  15   2        0.70       -1.60     10.93 o
   3  15   2        0.33      -17.51     29.06 o
   4  15   2      104.92      106.32     16.17 o
   5  15   2       21.36       -6.80     13.60 o
   6  15   2       44.19       46.65     17.37 o
  -7  16   2       65.35       67.04     17.15 o
  -6  16   2       47.01       51.14     14.88 o
  -5  16   2      101.70       84.86     17.51 o
  -4  16   2       31.51       27.06     13.11 o
  -3  16   2      816.13      726.56     27.86 o
  -2  16   2       52.36       58.34     13.02 o
  -1  16   2        0.44       14.93     23.59 o
   0  16   2      652.05      660.71     25.46 o
   1  16   2      296.28      280.22     18.57 o
   2  16   2        2.77      -29.77     30.97 o
   3  16   2      186.59      159.32     18.04 o
   4  16   2      158.77      188.16     18.75 o
   5  16   2        8.91      -11.86     31.46 o
   6  16   2       39.07       31.06     17.11 o
  -6  17   2       74.52      -12.44     44.87 o
  -5  17   2      180.61      179.76     18.53 o
  -4  17   2       65.23       54.78     13.15 o
  -3  17   2      527.82      514.05     24.70 o
  -2  17   2      458.09      459.31     23.55 o
  -1  17   2      660.69      689.73     27.15 o
   0  17   2       23.10       19.19     12.40 o
   1  17   2       82.08       90.77     13.68 o
   2  17   2     1190.64     1107.32     35.45 o
   3  17   2      100.20      104.19     16.04 o
   4  17   2        7.47      -11.15     29.50 o
   5  17   2        0.01      -39.59     39.59 o
  -6  18   2        0.47        6.53     36.39 o
  -5  18   2        0.08        5.91     32.83 o
  -4  18   2      395.96      364.46     24.70 o
  -3  18   2      350.52      355.35     23.73 o
  -2  18   2       36.82       -4.62     33.63 o
  -1  18   2      273.14      270.31     21.24 o
   0  18   2      812.31      852.21     31.28 o
   1  18   2       57.58       48.74     12.71 o
   2  18   2      361.15      340.95     23.50 o
   3  18   2       21.67       15.82     35.37 o
   4  18   2       10.55      -39.05     39.05 o
   5  18   2      120.28      133.96     21.10 o
  -5  19   2       37.66       32.30     16.48 o
  -4  19   2       22.88      -28.52     39.94 o
  -3  19   2      377.22      415.73     25.99 o
  -2  19   2        9.99        0.00     32.83 o
  -1  19   2      124.00       99.66     19.15 o
   0  19   2      149.39      181.72     18.22 o
   1  19   2       77.57       57.89     16.62 o
   2  19   2      237.80      201.27     20.35 o
   3  19   2      880.38      859.94     34.48 o
   4  19   2        1.04        0.00     26.48 o
  -5  20   2        0.52      -38.79     38.79 o
  -4  20   2      440.37      446.74     27.72 o
  -3  20   2        0.52      -16.84     29.19 o
  -2  20   2       64.59       80.24     15.77 o
  -1  20   2       14.53        5.29     37.05 o
   0  20   2       63.68       48.74     14.62 o
   1  20   2      252.27      270.67     21.55 o
   2  20   2       55.23       22.53     35.63 o
   3  20   2       22.11        0.00     33.06 o
   4  20   2       24.67       35.54     14.22 o
  -4  21   2        4.44        8.97     15.11 o
  -3  21   2        8.73       -2.40     15.42 o
  -2  21   2       79.61       98.41     15.19 o
  -1  21   2       64.63       36.92     16.35 o
   0  21   2        6.43        8.97     13.82 o
   1  21   2       89.72      122.71     17.51 o
   2  21   2       93.20       97.21     18.70 o
   3  21   2        3.51       -6.44     37.99 o
  -3  22   2       82.30       90.86     17.42 o
  -2  22   2      270.72      302.61     24.88 o
  -1  22   2       15.82       37.05     15.24 o
   0  22   2      118.81      116.01     19.02 o
   1  22   2       54.59        6.13     42.79 o
   2  22   2        9.94      -12.80     43.45 o
  -2  23   2       54.40       57.40     20.04 o
  -1  23   2      139.61      171.54     21.10 o
   0  23   2      221.87      244.67     23.01 o
   1  23   2      196.52      202.64     23.95 o
  -9   1   3       92.74       83.26     17.19 o
  -8   1   3      213.46      234.81     19.59 o
  -7   1   3        1.68      -17.15     26.39 o
  -6   1   3        2.30       -3.29     26.66 o
  -5   1   3      246.43      220.99     13.91 o
  -4   1   3      505.13      562.21     16.62 o
  -3   1   3        3.35       -1.73     15.95 o
  -2   1   3       30.16       30.66      6.84 o
  -1   1   3     1718.23     1573.65     33.41 o
   0   1   3       13.80        6.26      6.89 o
   1   1   3      432.64      390.63     12.13 o
   2   1   3      395.92      364.28     13.24 o
   3   1   3      352.58      392.76     15.06 o
   4   1   3      299.95      333.58     16.08 o
   5   1   3       91.39       83.97     13.24 o
   6   1   3       85.66      100.10     16.22 o
   7   1   3        4.51       -2.35     13.42 o
  -9   2   3       42.01       40.52     14.97 o
  -8   2   3        1.59        0.00     28.48 o
  -7   2   3      596.74      538.67     25.37 o
  -6   2   3       77.11       71.98     12.53 o
  -5   2   3       40.74       34.66      9.46 o
  -4   2   3       16.18       11.24     18.97 o
  -3   2   3     4402.40     4640.72     94.28 o
  -2   2   3      264.88      324.25     11.24 o
  -1   2   3     2619.44     2553.77     60.07 o
   0   2   3      709.41      642.19     17.19 o
   1   2   3     1009.72      905.43     29.77 o
   2   2   3     1123.48     1077.33     35.81 o
   3   2   3        0.07        1.29      7.91 o
   4   2   3      403.26      369.79     17.15 o
   5   2   3       10.11       -4.00     27.37 o
   6   2   3      287.58      340.60     21.42 o
   7   2   3      100.27      133.69     18.31 o
  -9   3   3       44.50       63.80     16.04 o
  -8   3   3      189.40      156.21     20.22 o
  -7   3   3      138.24      139.33     15.77 o
  -6   3   3      352.45      302.52     18.62 o
  -5   3   3      378.12      352.06     15.24 o
  -4   3   3       61.01       69.09      8.31 o
  -3   3   3      121.54      147.82      9.29 o
  -2   3   3      153.36      164.08      9.24 o
  -1   3   3      116.39      115.34      9.02 o
   0   3   3        8.80        8.75     15.59 o
   1   3   3     1038.75      850.92     29.81 o
   2   3   3     2715.14     2529.16     75.22 o
   3   3   3      431.41      465.80     16.53 o
   4   3   3       24.47      -19.28     24.88 o
   5   3   3        4.26       -4.04     10.31 o
   6   3   3       39.17       27.32     14.48 o
   7   3   3        5.03      -37.68     37.68 o
  -9   4   3      128.87      124.94     19.73 o
  -8   4   3        5.94       -5.29     31.37 o
  -7   4   3      141.41      161.68     17.11 o
  -6   4   3       20.84       36.43     10.09 o
  -5   4   3      306.59      308.43     14.13 o
  -4   4   3      726.40      701.41     20.48 o
  -3   4   3      229.86      220.99     11.29 o
  -2   4   3      565.57      576.34     17.59 o
  -1   4   3      224.15      250.85     10.13 o
   0   4   3       32.28        1.29      6.80 o
   1   4   3       15.73        6.93      6.66 o
   2   4   3      760.34      709.68     22.39 o
   3   4   3      468.83      478.69     16.53 o
   4   4   3       14.69       -9.82     20.48 o
   5   4   3      448.86      448.43     23.28 o
   6   4   3        9.67       -6.93     12.80 o
   7   4   3        0.03        9.64     13.64 o
  -9   5   3       25.55       19.55     17.64 o
  -8   5   3      101.01       79.71     17.15 o
  -7   5   3      129.86      126.00     15.95 o
  -6   5   3       67.94       84.42     12.04 o
  -5   5   3      811.76      766.90     23.10 o
  -4   5   3      964.53     1012.64     31.50 o
  -3   5   3       10.54        8.18     16.31 o
  -2   5   3     1012.51     1100.52     33.50 o
  -1   5   3       69.97       78.46      7.95 o
   0   5   3     5069.61     4443.63     89.57 o
   1   5   3      131.99      147.82      8.93 o
   2   5   3        0.22      -16.13     19.42 o
   3   5   3     1016.87      985.67     28.30 o
   4   5   3       58.22       66.64     10.53 o
   5   5   3       32.33        0.00     28.97 o
   6   5   3        8.97        6.04     12.31 o
   7   5   3      230.23      272.09     23.77 o
  -9   6   3        8.81      -44.34     44.34 o
  -8   6   3        1.87       -7.86     13.73 o
  -7   6   3       20.35      -31.19     31.19 o
  -6   6   3        0.03       -5.06      9.69 o
  -5   6   3      613.86      585.94     19.50 o
  -4   6   3      105.42      112.45     10.93 o
  -3   6   3      124.27      129.11      9.82 o
  -2   6   3       80.79       83.79      8.66 o
  -1   6   3      138.91      159.99      9.73 o
   0   6   3       70.97       61.89      7.73 o
   1   6   3      122.43      121.60      9.15 o
   2   6   3       41.49       52.12      8.89 o
   3   6   3       17.94       14.35      9.37 o
   4   6   3       15.84       35.32     10.40 o
   5   6   3       67.82       59.94     12.88 o
   6   6   3       24.64       38.92     13.82 o
   7   6   3        8.28       12.40     31.59 o
  -9   7   3        4.38       -6.71     32.26 o
  -8   7   3        6.03        4.58     15.55 o
  -7   7   3       55.17       48.12     12.57 o
  -6   7   3        1.89        5.60     11.06 o
  -5   7   3      251.49      241.43     14.31 o
  -4   7   3      140.26      159.77     12.08 o
  -3   7   3      138.17      157.95     10.93 o
  -2   7   3      970.90      983.01     28.57 o
  -1   7   3        0.59       -3.82     16.62 o
   0   7   3      409.04      399.42     13.51 o
   1   7   3      588.56      599.09     16.35 o
   2   7   3      140.23      142.93     10.97 o
   3   7   3      707.70      747.44     21.55 o
   4   7   3       35.19       13.60     10.97 o
   5   7   3       85.02      109.96     13.42 o
   6   7   3        1.34      -20.97     26.70 o
   7   7   3       54.91        0.00     46.34 o
  -8   8   3       74.46       17.59     39.41 o
  -7   8   3      138.07      125.25     16.22 o
  -6   8   3       68.55       75.84     13.60 o
  -5   8   3      555.71      520.49     19.06 o
  -4   8   3     1904.39     1781.76     54.34 o
  -3   8   3      108.52      146.17     10.75 o
  -2   8   3     4013.88     3725.61     93.92 o
  -1   8   3        2.73        1.73      6.62 o
   0   8   3      142.56      163.06     10.09 o
   1   8   3      940.42      879.49     25.01 o
   2   8   3     1094.08     1066.98     28.79 o
   3   8   3        2.62      -18.79     24.26 o
   4   8   3       28.71       11.15     19.28 o
   5   8   3      267.37      290.21     20.04 o
   6   8   3        0.91      -10.75     28.43 o
   7   8   3        7.15        6.44     32.17 o
  -8   9   3        0.00      -41.28     41.28 o
  -7   9   3      181.95      183.18     17.59 o
  -6   9   3      353.21      320.03     21.02 o
  -5   9   3      553.63      513.52     21.77 o
  -4   9   3      897.47      936.93     28.43 o
  -3   9   3      270.47      283.11     14.26 o
  -2   9   3      717.16      709.14     20.70 o
  -1   9   3       93.42       93.84      9.60 o
   0   9   3     1131.45     1132.11     31.37 o
   1   9   3      802.22      719.94     21.15 o
   2   9   3       11.56        7.06      8.71 o
   3   9   3      703.13      702.26     22.61 o
   4   9   3       18.67       21.50     10.93 o
   5   9   3       20.55       39.36     12.80 o
   6   9   3       18.42       11.20     34.57 o
   7   9   3       81.27       63.22     18.79 o
  -8  10   3       30.23       43.27     14.13 o
  -7  10   3        0.00        0.00     31.06 o
  -6  10   3      103.29       95.26     15.55 o
  -5  10   3       67.05       85.62     11.46 o
  -4  10   3       54.78       59.09     10.22 o
  -3  10   3       68.42       54.65      9.86 o
  -2  10   3      530.45      555.24     17.82 o
  -1  10   3       48.64       12.35     23.33 o
   0  10   3      125.84      104.10     10.17 o
   1  10   3      148.03      143.55     10.93 o
   2  10   3      234.91      222.02     14.44 o
   3  10   3      351.02      331.36     18.88 o
   4  10   3      574.07      568.88     25.32 o
   5  10   3      195.05      202.42     19.90 o
   6  10   3      129.17      138.66     19.19 o
  -8  11   3      108.54       96.77     19.64 o
  -7  11   3        1.82       20.35     10.22 o
  -6  11   3        2.37      -29.72     29.72 o
  -5  11   3      413.34      407.33     20.93 o
  -4  11   3      465.15      443.67     19.55 o
  -3  11   3       44.09       44.65      9.46 o
  -2  11   3      118.99       93.35     11.91 o
  -1  11   3     2680.69     2624.02     63.13 o
   0  11   3       81.03       78.46     10.57 o
   1  11   3      279.82      250.05     14.48 o
   2  11   3       19.10       12.84     21.77 o
   3  11   3      151.55      132.40     15.33 o
   4  11   3      274.95      271.02     20.39 o
   5  11   3        1.38       -2.00     12.80 o
   6  11   3        8.65      -11.91     31.55 o
  -8  12   3        4.30      -26.26     37.14 o
  -7  12   3        4.24       22.84     12.31 o
  -6  12   3      247.12      238.05     20.75 o
  -5  12   3      181.78      156.17     17.28 o
  -4  12   3       45.76       11.82     12.13 o
  -3  12   3      245.15      220.06     14.48 o
  -2  12   3      231.01      211.66     13.37 o
  -1  12   3       32.16       26.92      9.51 o
   0  12   3     1379.56     1269.40     38.39 o
   1  12   3       67.89      100.54     10.57 o
   2  12   3       86.23       67.80     13.60 o
   3  12   3       16.80       13.51     11.64 o
   4  12   3       17.97       -9.11     32.83 o
   5  12   3      131.27       95.70     17.68 o
   6  12   3       11.57       12.40     38.21 o
  -7  13   3      121.15      107.88     19.73 o
  -6  13   3       20.17      -20.75     31.99 o
  -5  13   3       16.66       27.59     11.77 o
  -4  13   3      116.74      126.36     14.71 o
  -3  13   3        9.65      -27.19     27.19 o
  -2  13   3      343.52      317.85     15.51 o
  -1  13   3       61.78       69.22     10.35 o
   0  13   3      622.04      531.51     19.73 o
   1  13   3      196.61      194.38     13.73 o
   2  13   3       31.08       33.59     11.55 o
   3  13   3        1.40       -8.40     26.57 o
   4  13   3       24.99        0.00     26.21 o
   5  13   3       12.81        8.89     13.46 o
   6  13   3       11.72        0.00     38.48 o
  -7  14   3        4.67        4.93     15.59 o
  -6  14   3      142.23      166.88     17.99 o
  -5  14   3       47.22       38.52     13.77 o
  -4  14   3       29.15       19.33     12.66 o
  -3  14   3      491.85      436.39     20.66 o
  -2  14   3        0.52        5.38      9.24 o
  -1  14   3     1346.63     1340.13     42.30 o
   0  14   3     1344.18     1132.47     34.66 o
   1  14   3       12.64       -1.42     11.06 o
   2  14   3      107.90      104.94     13.73 o
   3  14   3      186.05      199.31     16.08 o
   4  14   3      403.87      387.96     24.17 o
   5  14   3       23.01       30.17     14.31 o
   6  14   3       34.86       57.18     16.97 o
  -7  15   3        3.61       -3.87     15.86 o
  -6  15   3       74.08       86.28     16.84 o
  -5  15   3      449.87      496.63     25.99 o
  -4  15   3        4.65      -26.39     26.39 o
  -3  15   3      111.23       98.37     14.48 o
  -2  15   3       68.31       59.31     12.08 o
  -1  15   3     1065.21     1096.57     33.72 o
   0  15   3        2.36      -14.71     20.79 o
   1  15   3      196.91      189.27     15.73 o
   2  15   3      864.15      903.57     31.19 o
   3  15   3        4.21      -14.17     27.10 o
   4  15   3       37.15       53.89     14.75 o
   5  15   3        9.32        6.04     30.30 o
  -7  16   3       36.48       40.08     16.35 o
  -6  16   3       18.64       26.21     14.17 o
  -5  16   3       34.45       32.12     15.06 o
  -4  16   3       58.64        4.84     31.81 o
  -3  16   3      135.10      130.62     16.62 o
  -2  16   3        4.39      -11.91     11.91 o
  -1  16   3      199.01      201.31     17.15 o
   0  16   3       32.80       31.15     11.95 o
   1  16   3      208.96      196.07     17.68 o
   2  16   3       23.84      -18.22     30.17 o
   3  16   3       25.29        4.98     34.97 o
   4  16   3      195.38      216.73     21.06 o
   5  16   3       36.36       66.16     15.77 o
  -6  17   3        7.09        4.98     14.88 o
  -5  17   3       10.49      -16.88     35.14 o
  -4  17   3      232.00      203.09     21.10 o
  -3  17   3       11.39       27.15     11.20 o
  -2  17   3       67.44       64.16     13.46 o
  -1  17   3       68.35       60.20     13.42 o
   0  17   3       52.01       17.59     27.86 o
   1  17   3       62.57       64.51     13.86 o
   2  17   3       19.77      -29.95     29.95 o
   3  17   3       52.86       50.78     14.17 o
   4  17   3       18.93       17.82     14.97 o
   5  17   3      135.73      118.36     21.06 o
  -6  18   3       63.30       49.72     16.13 o
  -5  18   3      107.95      110.54     18.08 o
  -4  18   3       78.60       89.79     15.11 o
  -3  18   3      115.36      112.45     17.59 o
  -2  18   3      290.72      324.03     21.55 o
  -1  18   3       29.15       29.95     12.00 o
   0  18   3       93.61      119.87     17.19 o
   1  18   3       83.72       73.04     16.31 o
   2  18   3        2.27        0.00     26.04 o
   3  18   3       73.86        0.00     36.83 o
   4  18   3       72.50       12.53     35.50 o
  -5  19   3      224.93      187.85     21.02 o
  -4  19   3        1.86       -5.78     42.12 o
  -3  19   3       45.18       41.41     15.19 o
  -2  19   3       42.64       15.64     29.99 o
  -1  19   3      285.40      339.31     22.48 o
   0  19   3       35.44       68.20     12.88 o
   1  19   3        6.21        0.00     32.03 o
   2  19   3        0.12      -13.77     13.77 o
   3  19   3        8.32       18.04     12.66 o
   4  19   3      116.53      125.34     20.66 o
  -5  20   3       43.52       47.54     17.73 o
  -4  20   3       77.22       65.05     18.75 o
  -3  20   3      129.66      142.13     20.57 o
  -2  20   3      197.83      175.14     20.08 o
  -1  20   3       22.89       26.30     14.97 o
   0  20   3       15.71       22.08     37.45 o
   1  20   3       96.09      109.16     17.02 o
   2  20   3        0.41       -4.75     13.11 o
   3  20   3       13.05        0.00     38.30 o
  -4  21   3       96.94       92.06     18.22 o
  -3  21   3       13.26       20.70     14.26 o
  -2  21   3        8.26      -36.65     36.65 o
  -1  21   3       38.56      -34.70     40.03 o
   0  21   3      338.33      352.68     25.28 o
   1  21   3       88.08      106.63     17.55 o
   2  21   3       28.74      -39.45     39.45 o
   3  21   3      260.03      266.84     25.77 o
  -3  22   3        8.20        0.00     31.90 o
  -2  22   3      183.88      177.10     21.64 o
  -1  22   3        4.96        4.93     14.13 o
   0  22   3        7.60       13.68     14.26 o
   1  22   3      104.03      117.69     20.39 o
   2  22   3      134.08      163.23     23.01 o
  -2  23   3       10.77       -6.66     17.95 o
  -1  23   3       20.41       21.06     15.99 o
   0  23   3      131.70      157.59     21.46 o
  -9   0   4       30.22        6.31     41.28 o
  -8   0   4       23.54        5.20     31.59 o
  -7   0   4      475.01      404.31     22.97 o
  -6   0   4      737.39      698.03     25.24 o
  -5   0   4      219.91      214.51     12.71 o
  -4   0   4     2420.54     2293.55     55.85 o
  -3   0   4     1182.91     1119.14     36.30 o
  -2   0   4     1892.80     2174.48     64.29 o
  -1   0   4     4597.70     4534.80     90.41 o
   0   0   4     5126.03     4943.78     98.81 o
   1   0   4      629.60      573.81     19.46 o
   2   0   4      287.38      305.94     14.08 o
   3   0   4        0.19      -14.84     22.04 o
   4   0   4      382.42      384.45     19.99 o
   5   0   4      347.75      386.14     22.26 o
   6   0   4      122.44      125.60     18.93 o
   7   0   4       81.55       80.95     18.22 o
  -9   1   4        1.33      -12.62     33.37 o
  -8   1   4       12.75      -13.46     13.46 o
  -7   1   4      168.96      185.18     16.84 o
  -6   1   4      429.07      396.93     20.08 o
  -5   1   4        8.35       10.80      8.44 o
  -4   1   4      623.57      632.72     18.04 o
  -3   1   4      986.46      921.43     27.86 o
  -2   1   4      287.36      373.25     12.71 o
  -1   1   4    15023.59    13396.79    153.73 o
   0   1   4       41.39       34.21      7.60 o
   1   1   4        0.07       -8.35     17.99 o
   2   1   4     1356.98     1235.59     34.70 o
   3   1   4        5.52        7.46      8.49 o
   4   1   4       36.73       27.37     11.20 o
   5   1   4      131.53      150.66     15.77 o
   6   1   4       12.74        9.60     15.11 o
   7   1   4        0.90        0.00     38.61 o
  -9   2   4       37.76       20.26     15.73 o
  -8   2   4        0.32      -13.86     13.86 o
  -7   2   4       45.10       41.99     13.20 o
  -6   2   4      336.60      317.67     17.95 o
  -5   2   4       15.05       -2.84     23.95 o
  -4   2   4     2918.34     2952.35     62.56 o
  -3   2   4        7.18        4.13     18.44 o
  -2   2   4      515.70      656.85     19.77 o
  -1   2   4       42.85       49.41      8.62 o
   0   2   4       67.78       57.49      8.44 o
   1   2   4      144.29      156.66     10.35 o
   2   2   4     2273.60     2041.32     54.34 o
   3   2   4       92.30       90.19     11.11 o
   4   2   4       19.07       10.89     27.41 o
   5   2   4      522.76      583.89     26.97 o
   6   2   4        1.61       -5.38     34.30 o
   7   2   4        2.18        6.44     32.30 o
  -9   3   4        0.03       19.10     29.19 o
  -8   3   4      365.88      339.49     24.17 o
  -7   3   4      358.51      358.90     22.79 o
  -6   3   4       29.58       36.12     10.44 o
  -5   3   4      680.70      661.74     20.17 o
  -4   3   4      547.24      590.25     17.95 o
  -3   3   4      370.02      404.00     14.17 o
  -2   3   4      127.34      160.88     10.09 o
  -1   3   4        0.23       10.80     17.06 o
   0   3   4      183.33      195.31     10.62 o
   1   3   4      883.42      807.60     22.97 o
   2   3   4      572.83      517.03     17.11 o
   3   3   4      866.50      849.67     25.77 o
   4   3   4      244.10      266.04     18.57 o
   5   3   4       20.82       -4.53     29.01 o
   6   3   4      212.15      224.73     20.79 o
   7   3   4       87.03       80.60     20.48 o
  -9   4   4      126.54      109.39     20.70 o
  -8   4   4       13.80       21.33     33.72 o
  -7   4   4      262.28      276.17     19.46 o
  -6   4   4     1013.25      960.08     32.34 o
  -5   4   4      205.16      217.44     13.11 o
  -4   4   4      519.43      528.67     17.24 o
  -3   4   4      277.66      298.35     12.97 o
  -2   4   4       70.02       78.29      9.15 o
  -1   4   4       63.06       73.71      8.75 o
   0   4   4      232.13      213.48     11.29 o
   1   4   4       48.06       39.54      8.09 o
   2   4   4      633.83      626.19     18.66 o
   3   4   4     2528.25     2499.21     65.98 o
   4   4   4      872.00      908.23     28.79 o
   5   4   4      170.15      189.23     17.91 o
   6   4   4      132.47      175.36     19.86 o
   7   4   4       39.90       44.61     14.97 o
  -9   5   4       25.09        6.53     48.30 o
  -8   5   4      198.35      223.13     20.62 o
  -7   5   4        3.09      -12.53     12.53 o
  -6   5   4        8.99      -26.08     26.08 o
  -5   5   4     1282.59     1278.37     38.96 o
  -4   5   4      938.29      925.69     28.17 o
  -3   5   4     1360.11     1572.72     45.45 o
  -2   5   4     1586.85     1636.70     44.07 o
  -1   5   4      244.06      240.23     11.51 o
   0   5   4     2350.41     2095.04     49.36 o
   1   5   4     1676.45     1455.96     44.07 o
   2   5   4      260.03      264.00     13.20 o
   3   5   4       45.18       43.27     10.89 o
   4   5   4      211.14      243.52     18.22 o
   5   5   4       52.34        4.67     32.70 o
   6   5   4      168.34      202.73     19.19 o
   7   5   4       28.01        0.00     43.01 o
  -9   6   4       33.71       13.20     37.37 o
  -8   6   4       53.16       53.09     15.64 o
  -7   6   4        0.14      -23.33     28.35 o
  -6   6   4      196.48      176.12     16.13 o
  -5   6   4     2226.86     2051.14     61.09 o
  -4   6   4        1.17       13.86     22.39 o
  -3   6   4      201.96      231.88     13.06 o
  -2   6   4     8643.23     9327.65    146.97 o
  -1   6   4        0.75      -20.93     20.93 o
   0   6   4     1427.08     1372.21     41.50 o
   1   6   4      401.90      373.25     14.80 o
   2   6   4        0.04        0.00     23.24 o
   3   6   4      352.86      355.97     16.62 o
   4   6   4       72.40       76.55     12.62 o
   5   6   4       15.76        3.82     12.97 o
   6   6   4        0.23        5.78     28.79 o
   7   6   4       38.28      -13.46     42.61 o
  -9   7   4       59.53       67.18     18.44 o
  -8   7   4        4.51        5.78     37.81 o
  -7   7   4       50.76       55.49     11.64 o
  -6   7   4       13.89        4.09     24.84 o
  -5   7   4       12.52       -3.24     22.30 o
  -4   7   4      624.97      662.00     19.95 o
  -3   7   4     1580.70     1587.25     48.30 o
  -2   7   4        8.24      -18.62     21.81 o
  -1   7   4     2195.97     2259.20     53.23 o
   0   7   4     4027.05     3541.40     96.06 o
   1   7   4     1463.00     1405.22     45.50 o
   2   7   4        0.12       -8.80      8.89 o
   3   7   4      630.88      626.24     23.77 o
   4   7   4       29.22       43.14     12.62 o
   5   7   4        3.53        0.00     23.99 o
   6   7   4       65.38       17.64     48.83 o
  -8   8   4        0.20       17.68     13.42 o
  -7   8   4       48.02       29.50     13.42 o
  -6   8   4        0.61      -12.66     21.95 o
  -5   8   4       74.31       60.91     12.31 o
  -4   8   4      187.38      182.03     13.11 o
  -3   8   4       59.04       66.56     10.09 o
  -2   8   4     1357.52     1477.38     45.85 o
  -1   8   4       27.05       21.33      9.11 o
   0   8   4      195.40      171.72     12.31 o
   1   8   4      295.97      277.51     14.97 o
   2   8   4        0.06      -15.37     22.84 o
   3   8   4      748.62      773.12     26.57 o
   4   8   4       90.49       77.97     14.71 o
   5   8   4        9.48      -31.01     31.01 o
   6   8   4       25.20       45.67     15.11 o
  -8   9   4      336.80      322.03     26.75 o
  -7   9   4       12.13       11.15     13.33 o
  -6   9   4        6.26       -4.40     30.03 o
  -5   9   4      471.25      448.74     21.42 o
  -4   9   4      135.67      138.27     11.95 o
  -3   9   4      245.91      254.67     13.82 o
  -2   9   4       71.68       66.42     10.44 o
  -1   9   4      405.08      416.88     15.51 o
   0   9   4       87.46       67.93     10.53 o
   1   9   4      433.56      384.23     16.53 o
   2   9   4      109.18      126.76     12.00 o
   3   9   4      229.02      232.63     17.68 o
   4   9   4      335.22      363.97     21.68 o
   5   9   4        1.78      -13.24     13.24 o
   6   9   4       74.97      103.52     16.53 o
  -8  10   4       13.68       -9.95     17.11 o
  -7  10   4      271.63      259.82     20.88 o
  -6  10   4      455.39      421.64     24.75 o
  -5  10   4       80.86      100.41     13.15 o
  -4  10   4      859.97      806.44     25.81 o
  -3  10   4       82.57       61.54     10.09 o
  -2  10   4       45.86        0.00     30.39 o
  -1  10   4        6.78       -3.24      8.62 o
   0  10   4      661.94      634.37     19.82 o
   1  10   4       30.43       23.95     10.13 o
   2  10   4     1733.33     1647.67     46.38 o
   3  10   4        2.97       -4.00     23.64 o
   4  10   4        0.26      -13.82     26.48 o
   5  10   4      449.87      481.53     27.10 o
   6  10   4       32.38      -47.72     47.72 o
  -8  11   4        7.84       37.10     12.08 o
  -7  11   4      512.55      503.92     29.55 o
  -6  11   4      455.62      539.33     25.24 o
  -5  11   4      105.54      125.29     15.11 o
  -4  11   4       67.43       72.95     12.57 o
  -3  11   4      440.70      418.75     17.42 o
  -2  11   4        3.51        2.93     22.88 o
  -1  11   4      597.90      522.89     19.59 o
   0  11   4      240.14      251.25     13.95 o
   1  11   4       54.58       47.76     10.53 o
   2  11   4      569.24      541.82     22.70 o
   3  11   4      593.15      590.87     25.41 o
   4  11   4      232.91      233.61     18.75 o
   5  11   4       19.76        5.64     14.00 o
   6  11   4       30.38      -39.01     42.16 o
  -8  12   4        5.34       34.30     13.46 o
  -7  12   4        9.16       -5.78     31.06 o
  -6  12   4        3.43        5.06     22.08 o
  -5  12   4       36.61       13.06     27.24 o
  -4  12   4      617.40      620.59     24.84 o
  -3  12   4     1261.48     1152.24     38.92 o
  -2  12   4        0.61      -23.90     23.90 o
  -1  12   4      742.66      655.03     24.08 o
   0  12   4      577.77      577.72     20.35 o
   1  12   4      575.31      565.90     22.93 o
   2  12   4       42.03       15.68     29.86 o
   3  12   4       38.95       32.57     12.40 o
   4  12   4       17.92      -10.04     33.99 o
   5  12   4      238.75      290.17     23.81 o
   6  12   4      128.93      170.25     21.59 o
  -7  13   4       23.72       20.39     15.19 o
  -6  13   4      176.24      190.47     20.26 o
  -5  13   4        4.15       -7.33     12.84 o
  -4  13   4      596.07      585.67     25.32 o
  -3  13   4       83.30      132.67     13.02 o
  -2  13   4      437.82      437.68     19.82 o
  -1  13   4     2021.98     1937.49     61.71 o
   0  13   4       71.43       50.16     13.24 o
   1  13   4       87.19       73.89     13.37 o
   2  13   4      716.71      725.14     27.55 o
   3  13   4        0.01       -4.62     27.37 o
   4  13   4        0.15       30.35     10.84 o
   5  13   4        4.12        0.00     15.68 o
  -7  14   4        0.06       -3.73     14.80 o
  -6  14   4       14.02        5.55     30.83 o
  -5  14   4        0.44        4.93     32.39 o
  -4  14   4      596.16      552.66     25.64 o
  -3  14   4      524.16      502.94     24.30 o
  -2  14   4      535.76      553.50     23.19 o
  -1  14   4      129.99      118.36     14.75 o
   0  14   4      169.25      159.59     14.80 o
   1  14   4      754.30      770.94     28.39 o
   2  14   4       19.51        9.69     12.71 o
   3  14   4        8.81       19.50     30.83 o
   4  14   4       42.12        0.00     40.83 o
   5  14   4        3.89      -48.07     48.07 o
  -7  15   4       13.14      -32.39     39.36 o
  -6  15   4       28.30      -11.55     36.52 o
  -5  15   4      241.97      223.84     21.46 o
  -4  15   4        3.57       13.91     28.97 o
  -3  15   4      420.85      393.91     22.04 o
  -2  15   4       20.25       32.92     11.51 o
  -1  15   4       34.97       11.37     13.06 o
   0  15   4        2.14       12.40     23.77 o
   1  15   4      110.67      116.45     15.33 o
   2  15   4      146.32      135.95     16.66 o
   3  15   4      118.41      148.88     16.88 o
   4  15   4      103.85      105.88     18.31 o
   5  15   4        0.10      -34.74     34.74 o
  -7  16   4      259.31      244.05     24.97 o
  -6  16   4       90.41       81.13     17.06 o
  -5  16   4        0.25      -31.99     31.99 o
  -4  16   4        7.88        0.00     32.57 o
  -3  16   4      221.61      234.19     17.19 o
  -2  16   4      146.59      132.89     17.15 o
  -1  16   4       48.45       70.33     13.37 o
   0  16   4      138.61      151.99     15.11 o
   1  16   4        0.60      -10.09     13.15 o
   2  16   4      184.78      207.31     20.22 o
   3  16   4      197.32      186.03     20.62 o
   4  16   4      104.12       90.15     19.19 o
  -6  17   4        3.61        7.60     14.88 o
  -5  17   4      340.05      312.52     25.90 o
  -4  17   4       44.47       62.87     14.97 o
  -3  17   4       40.36       43.99     14.97 o
  -2  17   4       10.50        7.51     11.82 o
  -1  17   4       10.43        0.00     25.41 o
   0  17   4        1.25        9.42     21.10 o
   1  17   4      717.51      696.12     30.66 o
   2  17   4       42.19       40.92     14.26 o
   3  17   4       83.00      122.71     16.93 o
   4  17   4      157.31      179.50     21.81 o
  -6  18   4      193.87      171.28     25.90 o
  -5  18   4       76.71       71.71     19.02 o
  -4  18   4       30.86       34.88     15.64 o
  -3  18   4      165.70      156.44     20.62 o
  -2  18   4      526.21      555.86     27.77 o
  -1  18   4       14.55       15.19     29.10 o
   0  18   4      216.63      216.15     19.99 o
   1  18   4       32.29       32.12     13.91 o
   2  18   4       80.71       58.56     16.48 o
   3  18   4      197.78      189.00     22.70 o
   4  18   4       77.52       72.51     18.62 o
  -5  19   4        0.65      -42.87     42.87 o
  -4  19   4       19.17        5.95     36.25 o
  -3  19   4      274.55      292.79     23.64 o
  -2  19   4       29.94       10.93     38.65 o
  -1  19   4        0.83      -21.64     30.61 o
   0  19   4      551.72      576.92     30.12 o
   1  19   4      265.02      260.94     22.17 o
   2  19   4       14.64       11.91     26.66 o
   3  19   4       69.45        6.44     45.14 o
  -5  20   4      219.85      204.60     23.64 o
  -4  20   4       27.54       33.99     16.44 o
  -3  20   4        8.50       -8.31     14.48 o
  -2  20   4      398.48      441.36     27.15 o
  -1  20   4       44.26       28.43     18.08 o
   0  20   4       55.42       69.18     15.99 o
   1  20   4      314.38      315.18     27.10 o
   2  20   4       23.65       25.32     14.66 o
  -4  21   4      120.82      158.21     20.30 o
  -3  21   4      120.42      157.15     20.26 o
  -2  21   4        9.11       28.08     15.19 o
  -1  21   4       33.82       50.83     15.42 o
   0  21   4       31.01        0.00     39.72 o
   1  21   4        4.94       19.06     33.06 o
   2  21   4      106.32      128.40     20.70 o
  -3  22   4       81.37       68.42     20.39 o
  -2  22   4        0.58       -6.53     38.56 o
  -1  22   4        4.65      -12.93     30.30 o
   0  22   4        9.85      -15.64     15.64 o
   1  22   4       42.92       51.14     18.44 o
  -9   1   5        6.04      -14.04     16.88 o
  -8   1   5      253.74      195.67     19.95 o
  -7   1   5       17.62       13.51     30.21 o
  -6   1   5       35.66        0.00     34.03 o
  -5   1   5       56.86       45.14     10.53 o
  -4   1   5      511.50      490.50     18.08 o
  -3   1   5        6.88       17.91      8.62 o
  -2   1   5     1232.79     1114.61     31.06 o
  -1   1   5     1228.13     1113.50     30.83 o
   0   1   5        8.67       -4.62     18.48 o
   1   1   5      462.80      438.61     16.31 o
   2   1   5       14.21       -8.93      9.64 o
   3   1   5       32.37       19.64     10.93 o
   4   1   5      186.50      217.35     18.39 o
   5   1   5       13.74        5.06     28.08 o
   6   1   5       39.84      -18.17     40.65 o
  -9   2   5      108.15       84.59     18.31 o
  -8   2   5       16.54      -10.71     33.81 o
  -7   2   5       55.03       73.35     13.42 o
  -6   2   5      246.92      239.34     16.84 o
  -5   2   5       42.51       41.45     10.09 o
  -4   2   5      379.87      372.41     16.13 o
  -3   2   5     1684.34     1886.53     51.32 o
  -2   2   5       78.31       60.78     10.26 o
  -1   2   5      991.99      849.63     27.86 o
   0   2   5       10.69       -7.11     22.79 o
   1   2   5      623.15      537.24     17.99 o
   2   2   5      106.84      112.76     11.15 o
   3   2   5      336.96      336.87     18.75 o
   4   2   5      140.51      154.39     16.26 o
   5   2   5        0.22      -12.17     12.44 o
   6   2   5      174.46      209.31     22.84 o
  -9   3   5       69.90       72.29     15.91 o
  -8   3   5      186.10      195.05     19.95 o
  -7   3   5      129.48      105.21     16.48 o
  -6   3   5      469.58      439.05     20.97 o
  -5   3   5       75.49       74.24     10.57 o
  -4   3   5      283.00      297.59     15.15 o
  -3   3   5        0.71      -22.53     22.53 o
  -2   3   5       29.82        4.58     24.66 o
  -1   3   5       36.97       26.79      9.24 o
   0   3   5      140.05      111.21     10.57 o
   1   3   5      747.39      631.70     21.46 o
   2   3   5      272.33      268.22     15.15 o
   3   3   5       21.65       22.88     11.82 o
   4   3   5       19.66        3.47     10.97 o
   5   3   5       81.99       95.12     17.11 o
   6   3   5       25.97       24.53     15.68 o
  -9   4   5       86.98       61.22     19.37 o
  -8   4   5       27.13       53.67     13.42 o
  -7   4   5      259.26      269.91     19.73 o
  -6   4   5        5.15      -15.77     24.30 o
  -5   4   5      522.68      541.46     19.50 o
  -4   4   5      143.63      158.66     12.53 o
  -3   4   5      246.22      317.63     14.71 o
  -2   4   5      405.61      452.29     16.26 o
  -1   4   5      322.23      266.80     13.33 o
   0   4   5        2.71        6.66      8.66 o
   1   4   5      137.61      131.91     11.73 o
   2   4   5     1206.76     1137.98     33.41 o
   3   4   5      189.55      173.99     15.73 o
   4   4   5       56.00       21.99     33.77 o
   5   4   5       68.19       83.84     16.53 o
   6   4   5        0.25      -18.57     35.54 o
  -9   5   5       16.65        0.00     27.99 o
  -8   5   5       93.70      104.32     17.42 o
  -7   5   5       18.66       -3.78     13.55 o
  -6   5   5      159.60      158.75     17.06 o
  -5   5   5      341.05      341.71     16.39 o
  -4   5   5      129.79      149.82     12.57 o
  -3   5   5      312.50      333.00     15.55 o
  -2   5   5      156.54      164.03     12.80 o
  -1   5   5       65.45       71.04     10.04 o
   0   5   5     2131.18     1919.01     52.74 o
   1   5   5       75.35       62.87     10.44 o
   2   5   5        8.57       -6.40     24.39 o
   3   5   5      448.39      412.31     21.19 o
   4   5   5      105.89      126.31     15.59 o
   5   5   5        2.92      -14.80     14.80 o
   6   5   5        9.57      -25.06     38.61 o
  -9   6   5       11.24       26.75     42.30 o
  -8   6   5        3.04      -28.83     28.83 o
  -7   6   5        7.53      -19.28     29.72 o
  -6   6   5        0.11      -20.66     25.10 o
  -5   6   5      444.49      483.44     21.37 o
  -4   6   5       23.71       14.71      9.91 o
  -3   6   5       29.06      -19.24     29.95 o
  -2   6   5       44.35       56.60     10.31 o
  -1   6   5      569.08      607.89     18.93 o
   0   6   5       10.07        2.71     24.88 o
   1   6   5       90.54       82.06     10.97 o
   2   6   5        0.43        3.29     23.15 o
   3   6   5       26.81       32.21     12.00 o
   4   6   5        3.09      -13.73     26.30 o
   5   6   5        0.43      -21.42     33.01 o
   6   6   5        6.50       22.88     13.24 o
  -8   7   5        0.26       -5.86     31.68 o
  -7   7   5       83.39       24.70     37.94 o
  -6   7   5       70.99       64.56     12.93 o
  -5   7   5      297.05      275.69     17.86 o
  -4   7   5        1.98      -21.37     26.84 o
  -3   7   5       60.69       53.40     10.71 o
  -2   7   5       21.93       10.80     24.48 o
  -1   7   5      101.90       93.35     11.46 o
   0   7   5      186.15      173.85     13.86 o
   1   7   5       28.63        3.02     27.01 o
   2   7   5      318.52      299.41     18.08 o
   3   7   5      116.01      128.76     14.22 o
   4   7   5        0.64       14.08     26.97 o
   5   7   5       13.32      -11.11     35.14 o
   6   7   5       33.37       45.32     16.44 o
  -8   8   5       25.57       18.04     40.39 o
  -7   8   5       47.24       55.76     14.31 o
  -6   8   5        7.60        6.13     10.35 o
  -5   8   5     1054.08      954.93     29.55 o
  -4   8   5      636.39      687.37     23.90 o
  -3   8   5       40.51       46.92     10.53 o
  -2   8   5     1149.95     1134.91     34.97 o
  -1   8   5       71.57       60.82     10.97 o
   0   8   5      329.90      331.18     16.04 o
   1   8   5        1.11      -10.17     10.17 o
   2   8   5      829.47      775.96     26.84 o
   3   8   5        3.95       -4.18     26.79 o
   4   8   5        4.78       -6.75     13.77 o
   5   8   5       83.70      109.21     16.48 o
   6   8   5       83.07       63.40     18.31 o
  -8   9   5        0.05      -30.83     37.54 o
  -7   9   5      321.45      293.46     23.68 o
  -6   9   5        2.09      -13.24     13.24 o
  -5   9   5       17.20       23.24     11.42 o
  -4   9   5      312.17      314.21     18.26 o
  -3   9   5     1185.63     1206.67     33.37 o
  -2   9   5      414.73      373.08     16.88 o
  -1   9   5       95.11       99.88     11.73 o
   0   9   5      496.45      468.24     18.48 o
   1   9   5       42.89       55.05     10.31 o
   2   9   5       72.03       78.77     12.97 o
   3   9   5       24.77       11.29     12.44 o
   4   9   5      134.28      166.66     18.08 o
   5   9   5        0.59      -39.59     39.59 o
  -8  10   5       12.06      -31.63     38.48 o
  -7  10   5        3.49        0.00     29.50 o
  -6  10   5      172.14      134.84     18.88 o
  -5  10   5      204.84      196.69     16.93 o
  -4  10   5      122.94      112.32     14.35 o
  -3  10   5       38.11       40.88     10.66 o
  -2  10   5        2.41       -1.56      9.69 o
  -1  10   5       47.60        9.42     26.12 o
   0  10   5      201.36      184.83     13.86 o
   1  10   5       68.88       58.25     11.91 o
   2  10   5       86.15       82.37     14.66 o
   3  10   5      175.15      153.42     18.53 o
   4  10   5      246.52      220.77     20.93 o
   5  10   5      122.59      156.17     19.90 o
  -8  11   5      108.14      104.14     18.39 o
  -7  11   5       10.83      -34.30     39.59 o
  -6  11   5        3.20       -5.06     27.15 o
  -5  11   5        4.72        5.24     12.48 o
  -4  11   5       83.52      109.74     13.82 o
  -3  11   5       37.99       39.59     11.91 o
  -2  11   5      338.01      330.16     18.31 o
  -1  11   5     1432.80     1424.64     43.59 o
   0  11   5        1.29       -3.47     11.73 o
   1  11   5      265.41      262.71     17.33 o
   2  11   5       30.40       30.17     13.15 o
   3  11   5      181.02      205.00     19.73 o
   4  11   5       56.48       59.85     14.17 o
   5  11   5       26.91       12.44     17.42 o
  -8  12   5        0.50        6.71     33.54 o
  -7  12   5        1.55        3.55     16.04 o
  -6  12   5      119.69      132.44     17.64 o
  -5  12   5      152.80      186.25     19.19 o
  -4  12   5       55.01       78.24     12.66 o
  -3  12   5        6.81       14.48     24.53 o
  -2  12   5      212.39      209.35     16.31 o
  -1  12   5      769.73      750.91     25.86 o
   0  12   5      119.14       99.66     14.00 o
   1  12   5        5.45      -27.55     27.55 o
   2  12   5      187.41      190.91     17.55 o
   3  12   5       16.17       -5.06     32.39 o
   4  12   5        7.44      -11.29     29.81 o
   5  12   5        4.30        8.97     16.39 o
  -7  13   5        3.78        7.38     13.77 o
  -6  13   5        1.79       -8.75     13.86 o
  -5  13   5        2.63        9.86     25.10 o
  -4  13   5       23.00        0.00     30.43 o
  -3  13   5       83.71       90.95     15.24 o
  -2  13   5      146.35      164.61     16.35 o
  -1  13   5      156.41      136.00     15.82 o
   0  13   5      391.99      395.74     21.59 o
   1  13   5        0.26       -5.95     12.44 o
   2  13   5       79.35       80.46     14.93 o
   3  13   5        3.95      -33.86     33.86 o
   4  13   5       31.12        5.86     32.61 o
   5  13   5       25.14       -1.33     16.53 o
  -7  14   5       64.19        6.35     35.45 o
  -6  14   5      324.42      310.43     24.08 o
  -5  14   5        0.08      -34.70     34.70 o
  -4  14   5       34.39      -35.32     35.32 o
  -3  14   5      276.17      302.43     20.08 o
  -2  14   5       45.58       44.39     13.91 o
  -1  14   5       61.89       43.32     12.84 o
   0  14   5      193.04      201.09     16.93 o
   1  14   5        7.31      -13.46     30.12 o
   2  14   5        3.40       15.06     22.97 o
   3  14   5      273.71      265.47     21.86 o
   4  14   5       45.71       42.65     17.11 o
  -7  15   5       20.82      -38.61     38.61 o
  -6  15   5      233.51      212.37     23.15 o
  -5  15   5      120.77       69.58     18.57 o
  -4  15   5      368.33      384.58     24.53 o
  -3  15   5       28.99        0.00     39.10 o
  -2  15   5      104.99       92.64     17.37 o
  -1  15   5      673.72      670.00     28.61 o
   0  15   5      103.38       88.15     15.59 o
   1  15   5      320.62      332.91     22.21 o
   2  15   5        5.47       10.57     32.57 o
   3  15   5        9.07       -5.73     36.65 o
   4  15   5        1.77      -16.35     16.35 o
  -6  16   5      117.39       85.97     19.68 o
  -5  16   5       15.55       22.79     36.03 o
  -4  16   5      145.45      187.32     18.62 o
  -3  16   5      298.09      357.93     23.68 o
  -2  16   5        1.43      -12.62     12.62 o
  -1  16   5        5.60       -9.42     35.90 o
   0  16   5        6.35       -0.98     13.20 o
   1  16   5       95.98       98.41     15.42 o
   2  16   5       48.58       30.03     15.55 o
   3  16   5      175.73      203.84     21.46 o
   4  16   5       64.91       83.75     18.26 o
  -6  17   5        1.77      -15.33     15.33 o
  -5  17   5        6.17      -23.95     39.72 o
  -4  17   5       42.83      -22.30     36.97 o
  -3  17   5       15.99       -2.13     15.95 o
  -2  17   5        6.69        9.24     13.20 o
  -1  17   5        8.87       15.37     29.41 o
   0  17   5      200.33      189.49     19.90 o
   1  17   5        0.13      -21.95     27.95 o
   2  17   5        2.29      -40.52     40.52 o
   3  17   5      129.41      141.46     20.93 o
  -5  18   5       52.89       61.62     18.53 o
  -4  18   5        5.02      -23.55     33.28 o
  -3  18   5        1.95       12.22     13.82 o
  -2  18   5      275.52      261.20     24.79 o
  -1  18   5       60.93       43.54     14.75 o
   0  18   5       11.38        0.00     13.60 o
   1  18   5      105.63      100.81     16.75 o
   2  18   5       39.06       18.31     35.01 o
   3  18   5       32.57        6.62     40.25 o
  -5  19   5       31.33        9.24     18.66 o
  -4  19   5       25.67        7.46     17.19 o
  -3  19   5       53.50       65.84     17.59 o
  -2  19   5      154.22      168.39     20.70 o
  -1  19   5      183.00      215.71     22.97 o
   0  19   5       11.90        0.00     31.86 o
   1  19   5       35.48      -12.13     43.67 o
   2  19   5        1.92       25.81     40.79 o
  -4  20   5      159.53      162.30     22.35 o
  -3  20   5       14.68       48.87     13.91 o
  -2  20   5       85.81      119.03     20.04 o
  -1  20   5       39.03       31.46     17.86 o
   0  20   5       15.83      -16.13     16.13 o
   1  20   5       29.94       12.84     28.75 o
  -3  21   5      110.23      143.06     21.99 o
  -2  21   5       73.38       58.16     16.88 o
  -1  21   5        0.01        6.44     28.08 o
   0  21   5      169.79      154.53     21.68 o
  -9   0   6      148.72      168.79     19.64 o
  -8   0   6        8.56       18.08     15.06 o
  -7   0   6      116.28      109.96     17.59 o
  -6   0   6     1835.40     1680.95     51.94 o
  -5   0   6       62.31       82.37     11.55 o
  -4   0   6       15.03       11.86      9.60 o
  -3   0   6      131.48      153.77     13.86 o
  -2   0   6        0.24        9.82      9.95 o
  -1   0   6       94.05      113.30     11.24 o
   0   0   6      995.86      982.56     28.57 o
   1   0   6      165.32      153.24     12.84 o
   2   0   6      245.33      201.58     16.04 o
   3   0   6     1262.31     1328.76     40.48 o
   4   0   6       44.65       31.32     14.84 o
   5   0   6       30.13       42.79     15.55 o
   6   0   6       18.12       21.50     18.26 o
  -9   1   6       79.22       57.63     20.62 o
  -8   1   6      164.83      108.72     20.57 o
  -7   1   6      161.42      156.75     17.33 o
  -6   1   6        2.51      -12.26     29.23 o
  -5   1   6      214.58      191.31     15.19 o
  -4   1   6      165.91      163.50     13.20 o
  -3   1   6     1170.16     1063.38     35.19 o
  -2   1   6      203.39      210.42     13.82 o
  -1   1   6       98.47       88.90     11.46 o
   0   1   6      653.01      621.35     19.95 o
   1   1   6      588.93      568.74     20.26 o
   2   1   6      269.34      250.49     17.42 o
   3   1   6      340.93      357.66     23.06 o
   4   1   6      100.13      108.85     16.57 o
   5   1   6      101.10      118.09     17.95 o
   6   1   6       99.45      117.16     21.02 o
  -9   2   6       32.86       90.77     14.22 o
  -8   2   6       29.98       18.22     15.42 o
  -7   2   6      117.88      114.63     16.71 o
  -6   2   6      369.26      372.45     22.04 o
  -5   2   6      605.85      597.45     23.81 o
  -4   2   6      111.37      128.00     12.71 o
  -3   2   6        1.26      -31.01     31.01 o
  -2   2   6      588.34      508.10     18.93 o
  -1   2   6      401.13      382.76     17.06 o
   0   2   6     1270.25     1183.61     38.03 o
   1   2   6       60.84       52.20     11.51 o
   2   2   6       97.62       84.59     13.55 o
   3   2   6      455.79      473.71     24.35 o
   4   2   6       18.33       17.77     14.48 o
   5   2   6        8.19       11.64     29.63 o
  -9   3   6        2.77       30.43     14.80 o
  -8   3   6        2.11        5.73     34.88 o
  -7   3   6       27.65       41.45     11.11 o
  -6   3   6      243.85      234.94     18.93 o
  -5   3   6      369.73      381.12     19.99 o
  -4   3   6      703.83      788.76     25.19 o
  -3   3   6     2422.54     2575.99     65.76 o
  -2   3   6      513.64      498.90     19.06 o
  -1   3   6     1576.57     1393.27     49.32 o
   0   3   6      743.52      649.87     20.08 o
   1   3   6        0.09       -3.20     17.28 o
   2   3   6        4.17       -2.18     11.02 o
   3   3   6       13.94       21.46     12.08 o
   4   3   6       87.62       92.55     16.62 o
   5   3   6       61.88       17.59     39.32 o
  -9   4   6        6.18       40.08     15.33 o
  -8   4   6        0.53        6.98     14.48 o
  -7   4   6      112.59       86.95     15.11 o
  -6   4   6        8.93      -31.63     31.63 o
  -5   4   6       22.24       10.49     12.62 o
  -4   4   6      835.89      950.71     27.24 o
  -3   4   6      106.19      115.07     13.20 o
  -2   4   6     2870.94     2823.64     67.31 o
  -1   4   6      128.45      109.87     12.53 o
   0   4   6      259.43      249.29     14.80 o
   1   4   6      896.48      805.42     24.30 o
   2   4   6       64.30       56.87     12.53 o
   3   4   6        4.81        1.73     11.37 o
   4   4   6       20.98       20.17     13.37 o
   5   4   6       31.39        0.00     32.43 o
  -9   5   6        0.01      -15.15     15.15 o
  -8   5   6        3.81       -5.86     40.30 o
  -7   5   6       99.79       77.44     15.77 o
  -6   5   6       58.59       12.93     32.57 o
  -5   5   6      119.71      129.16     14.22 o
  -4   5   6        0.31       13.82     10.44 o
  -3   5   6      128.99      126.76     12.57 o
  -2   5   6     1111.90     1117.10     31.23 o
  -1   5   6     1235.73     1177.21     36.88 o
   0   5   6       14.01       -6.13     27.81 o
   1   5   6       38.25       36.97     10.89 o
   2   5   6       57.46       78.51     13.24 o
   3   5   6        0.39        4.44     19.33 o
   4   5   6      225.00      263.07     21.10 o
   5   5   6        1.32       -6.00     28.79 o
  -8   6   6      141.59      114.72     19.19 o
  -7   6   6      219.83      231.88     20.17 o
  -6   6   6       50.18       58.25     12.97 o
  -5   6   6      932.61      987.09     30.52 o
  -4   6   6     1030.82     1072.80     32.61 o
  -3   6   6      167.61      183.72     13.68 o
  -2   6   6       39.40       54.43     10.97 o
  -1   6   6      155.59      151.55     13.46 o
   0   6   6       38.47       33.86     11.42 o
   1   6   6      666.24      649.83     24.26 o
   2   6   6      670.08      629.57     25.59 o
   3   6   6      179.12      170.52     17.42 o
   4   6   6       85.89      112.63     15.55 o
   5   6   6      153.86      219.53     21.33 o
  -8   7   6       49.39       56.03     17.06 o
  -7   7   6      440.56      383.16     26.08 o
  -6   7   6        1.56      -31.06     31.06 o
  -5   7   6      586.65      680.62     27.46 o
  -4   7   6       10.23        6.80     25.46 o
  -3   7   6       23.00        6.31     25.99 o
  -2   7   6      150.45      171.45     14.22 o
  -1   7   6      804.00      775.43     23.10 o
   0   7   6      303.99      298.17     16.44 o
   1   7   6       47.45       63.00     13.06 o
   2   7   6      712.31      627.88     26.17 o
   3   7   6      243.86      252.09     18.79 o
   4   7   6      398.65      420.04     25.28 o
   5   7   6        0.73      -12.48     33.06 o
  -8   8   6       96.55       84.51     18.08 o
  -7   8   6      124.69      173.14     20.66 o
  -6   8   6      111.80      106.32     17.99 o
  -5   8   6        1.14       13.37     10.97 o
  -4   8   6      380.62      358.50     19.42 o
  -3   8   6       13.04       15.77     11.51 o
  -2   8   6      160.86      173.32     13.73 o
  -1   8   6       98.87      103.97     12.40 o
   0   8   6      499.99      448.34     21.33 o
   1   8   6      436.64      407.82     21.86 o
   2   8   6      724.88      704.79     28.39 o
   3   8   6        4.54       -1.95     12.93 o
   4   8   6       12.85       14.44     15.91 o
   5   8   6      113.79      133.87     21.06 o
  -8   9   6       12.92        6.35     41.72 o
  -7   9   6       71.75       73.93     19.19 o
  -6   9   6      300.05      320.52     22.79 o
  -5   9   6       87.77       82.28     15.73 o
  -4   9   6      178.82      179.58     17.91 o
  -3   9   6      754.66      738.11     25.77 o
  -2   9   6       92.00       76.42     13.64 o
  -1   9   6      389.49      390.09     19.99 o
   0   9   6      549.15      544.62     23.24 o
   1   9   6       17.34       15.91     26.97 o
   2   9   6       79.62       66.82     14.88 o
   3   9   6        1.35      -25.41     33.37 o
   4   9   6       20.22       21.68     16.08 o
   5   9   6       17.06        9.11     16.04 o
  -8  10   6        0.38       -6.53     41.81 o
  -7  10   6        0.04       -5.78     34.12 o
  -6  10   6      106.96       90.41     18.62 o
  -5  10   6      743.16      847.81     30.75 o
  -4  10   6      247.22      279.73     19.19 o
  -3  10   6        2.49       -8.66     11.86 o
  -2  10   6      738.45      776.94     27.06 o
  -1  10   6      511.28      522.76     22.21 o
   0  10   6       49.80       33.86     13.33 o
   1  10   6       93.46       92.99     15.33 o
   2  10   6      361.05      339.75     20.75 o
   3  10   6      192.35      182.03     19.95 o
   4  10   6       27.31       -2.35     16.66 o
   5  10   6        5.38        6.66     33.41 o
  -8  11   6      101.87       99.30     19.55 o
  -7  11   6       70.69       72.69     16.79 o
  -6  11   6        2.16       15.99     30.61 o
  -5  11   6      178.11      199.09     19.15 o
  -4  11   6        1.89      -12.93     26.88 o
  -3  11   6      736.14      850.38     30.17 o
  -2  11   6        0.19      -30.30     30.30 o
  -1  11   6       10.68        7.86     31.01 o
   0  11   6      827.03      770.81     28.35 o
   1  11   6      100.58      110.32     14.62 o
   2  11   6       42.14       37.23     14.48 o
   3  11   6        0.13      -10.89     34.48 o
   4  11   6        1.53       12.13     37.32 o
  -7  12   6        0.28      -24.66     40.88 o
  -6  12   6      232.75      214.86     22.93 o
  -5  12   6        9.02       10.04     33.23 o
  -4  12   6        0.95      -18.08     29.95 o
  -3  12   6      420.90      464.47     24.61 o
  -2  12   6      448.18      450.38     22.75 o
  -1  12   6       10.96        4.13     12.84 o
   0  12   6      414.23      384.67     23.33 o
   1  12   6        3.41        0.00     33.46 o
   2  12   6       11.09       20.44     32.30 o
   3  12   6      308.66      304.21     23.64 o
   4  12   6       56.02       51.54     17.37 o
  -7  13   6       77.81       57.36     20.84 o
  -6  13   6        8.04       22.97     14.71 o
  -5  13   6       79.96       67.09     16.39 o
  -4  13   6      449.44      445.19     25.41 o
  -3  13   6      518.30      547.73     25.24 o
  -2  13   6      645.58      653.60     27.81 o
  -1  13   6       22.00       13.15     29.41 o
   0  13   6       39.92       40.79     14.13 o
   1  13   6      616.02      610.02     28.57 o
   2  13   6      103.02       97.17     19.06 o
   3  13   6       55.00       -5.82     46.87 o
   4  13   6      100.24       97.57     18.97 o
  -7  14   6       15.83       21.15     16.71 o
  -6  14   6      237.74      262.09     24.44 o
  -5  14   6       22.73      -14.26     15.15 o
  -4  14   6        6.75       20.39     32.26 o
  -3  14   6        9.15       -7.60     13.86 o
  -2  14   6       37.55       13.86     36.61 o
  -1  14   6        0.01        4.62     23.15 o
   0  14   6      279.16      308.56     22.66 o
   1  14   6       20.90       54.78     13.60 o
   2  14   6       13.16       29.77     13.91 o
   3  14   6      247.95      231.21     25.15 o
   4  14   6        3.91        2.71     14.53 o
  -6  15   6       49.43       49.85     17.73 o
  -5  15   6       14.97      -33.41     33.41 o
  -4  15   6        6.02       26.84     16.04 o
  -3  15   6        9.21       38.83     12.84 o
  -2  15   6      161.94      170.52     20.08 o
  -1  15   6      361.33      392.00     23.68 o
   0  15   6       25.86      -10.31     30.03 o
   1  15   6       26.36       22.84     14.44 o
   2  15   6       51.35       30.03     17.28 o
   3  15   6        1.52      -31.68     35.28 o
  -6  16   6        2.39      -36.79     36.79 o
  -5  16   6       17.48      -30.03     44.56 o
  -4  16   6      343.16      383.56     25.06 o
  -3  16   6       10.66       34.52     14.31 o
  -2  16   6      207.63      228.72     22.08 o
  -1  16   6      327.94      312.83     22.93 o
   0  16   6        0.02      -29.23     29.23 o
   1  16   6      210.47      181.72     22.93 o
   2  16   6        2.80       -6.04     32.57 o
   3  16   6        1.67      -45.27     45.27 o
  -5  17   6       58.11       30.17     18.75 o
  -4  17   6      106.67      119.60     19.86 o
  -3  17   6       92.29      110.19     18.53 o
  -2  17   6      100.88      119.96     18.31 o
  -1  17   6      188.27      174.30     21.50 o
   0  17   6      118.89      123.43     18.66 o
   1  17   6        6.72       -1.20     15.33 o
   2  17   6       53.77       39.50     18.48 o
  -5  18   6        0.15        2.62     17.77 o
  -4  18   6      249.42      322.20     23.64 o
  -3  18   6       44.15       69.98     15.33 o
  -2  18   6       55.45       53.49     17.73 o
  -1  18   6        1.54      -34.97     34.97 o
   0  18   6       32.85      -29.86     36.34 o
   1  18   6      258.27      273.55     25.59 o
   2  18   6      147.51      128.09     21.90 o
  -4  19   6       18.83      -32.70     48.52 o
  -3  19   6       32.20       49.14     16.75 o
  -2  19   6       21.99       27.15     16.48 o
  -1  19   6      178.86      206.55     22.84 o
   0  19   6       66.48       97.43     18.04 o
   1  19   6       17.52      -32.97     36.74 o
  -3  20   6        2.37      -39.28     39.28 o
  -2  20   6        8.50        6.53     32.57 o
  -1  20   6        9.31        5.20     14.88 o
   0  20   6       28.85       33.32     17.02 o
  -8   1   7       64.99       17.86     42.56 o
  -7   1   7       37.12       15.24     40.34 o
  -6   1   7       47.71       45.54     13.20 o
  -5   1   7        5.58       21.64     11.20 o
  -4   1   7      241.90      235.34     16.93 o
  -3   1   7      147.26      134.27     14.17 o
  -2   1   7     1751.71     1645.94     45.14 o
  -1   1   7      308.62      314.12     16.66 o
   0   1   7       24.39       16.53     11.82 o
   1   1   7      173.22      148.26     17.46 o
   2   1   7       14.64       24.21     13.02 o
   3   1   7        7.21      -30.30     37.14 o
   4   1   7        7.02       14.84     14.00 o
   5   1   7       51.43       48.52     18.79 o
  -8   2   7        0.57      -35.90     35.90 o
  -7   2   7       45.65       79.66     16.39 o
  -6   2   7      134.72      112.27     16.13 o
  -5   2   7        7.35      -36.97     36.97 o
  -4   2   7      403.44      459.23     21.59 o
  -3   2   7       31.59        3.24     31.77 o
  -2   2   7        2.80        8.89     11.02 o
  -1   2   7      145.05      155.24     13.33 o
   0   2   7      451.96      460.74     21.10 o
   1   2   7      279.32      270.62     18.97 o
   2   2   7        0.43       13.06     22.61 o
   3   2   7      188.31      184.96     21.46 o
   4   2   7       10.28      -22.93     35.32 o
   5   2   7        0.15        6.58     40.03 o
  -8   3   7      104.81       88.02     18.48 o
  -7   3   7       79.62       46.34     17.95 o
  -6   3   7       76.40       64.42     15.68 o
  -5   3   7       58.37       55.49     13.02 o
  -4   3   7      378.14      415.64     21.99 o
  -3   3   7       44.84       39.23     13.02 o
  -2   3   7      132.83      139.64     14.17 o
  -1   3   7       55.93        6.49     29.99 o
   0   3   7       19.44       11.95     11.42 o
   1   3   7      121.97      113.65     15.11 o
   2   3   7       20.89        8.80     11.95 o
   3   3   7       59.73       95.35     15.37 o
   4   3   7       41.03       13.86     17.42 o
   5   3   7       53.68       63.62     19.19 o
  -8   4   7      104.93      120.63     18.75 o
  -7   4   7      114.44      124.09     17.68 o
  -6   4   7       16.81        9.20     34.43 o
  -5   4   7      281.80      296.88     19.46 o
  -4   4   7        1.35        9.20     12.31 o
  -3   4   7       10.03       -2.00     12.71 o
  -2   4   7       21.49       22.21     11.37 o
  -1   4   7      358.72      318.47     19.82 o
   0   4   7       21.24       20.79     11.64 o
   1   4   7      257.69      246.23     18.57 o
   2   4   7      455.15      452.47     24.21 o
   3   4   7       12.22        1.02     15.28 o
   4   4   7       45.81       51.36     16.26 o
   5   4   7        0.02      -16.39     16.39 o
  -8   5   7       62.61       45.67     18.17 o
  -7   5   7        1.34       10.57     26.97 o
  -6   5   7      562.01      555.15     26.84 o
  -5   5   7       37.98        9.29     14.48 o
  -4   5   7       14.97      -21.73     31.99 o
  -3   5   7      320.24      359.48     20.70 o
  -2   5   7        0.92       16.66     26.84 o
  -1   5   7       61.38       49.98     13.37 o
   0   5   7       97.30       85.04     15.06 o
   1   5   7       70.08       16.35     31.15 o
   2   5   7       46.94       47.27     12.71 o
   3   5   7       30.42       39.01     14.66 o
   4   5   7       37.95       71.00     16.13 o
  -8   6   7        2.43      -17.51     17.51 o
  -7   6   7       37.89       47.45     16.35 o
  -6   6   7       14.25       34.48     13.82 o
  -5   6   7      233.89      253.74     20.13 o
  -4   6   7       26.90       38.12     13.51 o
  -3   6   7       61.68       80.68     14.17 o
  -2   6   7       15.27        3.42     26.75 o
  -1   6   7      139.62      111.87     15.19 o
   0   6   7       16.67       18.84     28.92 o
   1   6   7        6.69        4.18     35.81 o
   2   6   7        9.47        0.00     27.86 o
   3   6   7      113.38       97.79     18.66 o
   4   6   7        7.78       19.24     15.77 o
  -8   7   7        8.49       -5.11     16.93 o
  -7   7   7        0.15      -16.93     25.86 o
  -6   7   7       46.87       34.30     15.37 o
  -5   7   7      113.70      115.69     17.68 o
  -4   7   7       76.09       81.88     14.97 o
  -3   7   7      224.75      249.16     17.86 o
  -2   7   7        3.22      -26.48     26.48 o
  -1   7   7       50.61       14.35     30.03 o
   0   7   7      111.02      110.23     14.17 o
   1   7   7       45.84       30.17     14.31 o
   2   7   7       81.58      100.99     17.19 o
   3   7   7       48.18       30.75     14.88 o
   4   7   7        5.71        6.13     37.28 o
  -8   8   7       60.65        0.00     39.01 o
  -7   8   7        6.20      -45.14     45.14 o
  -6   8   7       18.02        5.20     38.43 o
  -5   8   7      359.23      379.65     24.61 o
  -4   8   7        1.96       17.77     12.53 o
  -3   8   7      173.74      204.51     18.48 o
  -2   8   7       34.82       44.07     11.95 o
  -1   8   7      458.65      461.85     22.93 o
   0   8   7       45.45       32.48     15.06 o
   1   8   7       79.93       91.61     14.66 o
   2   8   7      292.06      288.35     22.44 o
   3   8   7        2.26        8.89     13.15 o
   4   8   7        1.96      -41.23     41.23 o
  -8   9   7        0.18      -41.01     41.01 o
  -7   9   7       66.53       72.38     18.44 o
  -6   9   7       23.87       37.37     15.86 o
  -5   9   7        1.40        9.69     32.12 o
  -4   9   7        2.83      -17.55     36.17 o
  -3   9   7      581.53      596.69     26.35 o
  -2   9   7        0.63      -13.33     13.33 o
  -1   9   7       39.78       40.48     13.28 o
   0   9   7      241.34      212.42     18.08 o
   1   9   7      132.18      120.54     16.53 o
   2   9   7        7.46      -34.08     34.08 o
   3   9   7       60.37        8.00     17.28 o
   4   9   7       68.34       77.26     17.86 o
  -7  10   7       18.63       -2.44     16.26 o
  -6  10   7      131.75      131.11     19.42 o
  -5  10   7       14.16       18.08     13.68 o
  -4  10   7        0.65      -18.26     32.26 o
  -3  10   7        2.48      -26.04     28.12 o
  -2  10   7      144.07      177.05     17.02 o
  -1  10   7       79.87       21.55     41.99 o
   0  10   7      125.36      128.45     16.31 o
   1  10   7       20.10       36.39     14.48 o
   2  10   7       29.04       55.85     14.35 o
   3  10   7       79.67       82.33     17.46 o
   4  10   7        6.19        0.00     32.34 o
  -7  11   7      120.10      126.76     20.13 o
  -6  11   7       22.46       17.02     38.08 o
  -5  11   7       17.17       14.62     14.97 o
  -4  11   7      121.80      107.83     19.42 o
  -3  11   7        1.05        0.89     13.73 o
  -2  11   7      252.16      216.19     22.26 o
  -1  11   7      270.28      235.70     21.33 o
   0  11   7       41.30       -5.60     15.37 o
   1  11   7       28.48       25.55     39.23 o
   2  11   7       16.52        5.55     36.48 o
   3  11   7        6.75      -10.93     15.86 o
  -7  12   7       59.53       25.90     43.94 o
  -6  12   7       75.46       45.90     19.46 o
  -5  12   7      177.80      176.79     18.84 o
  -4  12   7       56.44       56.78     17.46 o
  -3  12   7       25.20        4.84     33.94 o
  -2  12   7       90.60       88.50     17.19 o
  -1  12   7      160.35      194.87     17.33 o
   0  12   7        7.47       15.02     28.70 o
   1  12   7       32.26       58.51     14.53 o
   2  12   7        7.88       -5.69     33.72 o
   3  12   7       93.60      114.63     18.57 o
  -7  13   7        0.13        0.00     36.65 o
  -6  13   7       69.14       76.95     18.31 o
  -5  13   7        1.27       -5.64     14.88 o
  -4  13   7        0.29      -35.54     35.54 o
  -3  13   7       67.48       42.65     18.13 o
  -2  13   7      172.25      195.71     20.84 o
  -1  13   7       29.13       15.11     16.08 o
   0  13   7        5.11        5.24     29.10 o
   1  13   7        0.07      -17.42     17.42 o
   2  13   7        3.82      -10.66     15.99 o
   3  13   7       16.99      -39.10     42.21 o
  -6  14   7       72.67       72.20     20.93 o
  -5  14   7        0.05      -35.23     40.70 o
  -4  14   7       27.66      -11.11     44.34 o
  -3  14   7       54.28       76.69     16.48 o
  -2  14   7       64.16       60.78     16.57 o
  -1  14   7       33.41       20.08     15.82 o
   0  14   7       12.11      -16.44     34.17 o
   1  14   7       16.73       37.77     16.44 o
   2  14   7        1.02        0.00     14.22 o
   3  14   7       28.21      -47.23     54.38 o
  -6  15   7       24.35       23.73     17.68 o
  -5  15   7       51.41       57.63     17.19 o
  -4  15   7      152.84      183.49     21.50 o
  -3  15   7        8.56        0.00     33.10 o
  -2  15   7      305.88      312.65     24.61 o
  -1  15   7      131.90      126.62     19.42 o
   0  15   7        0.95      -35.37     35.37 o
   1  15   7      168.13      148.22     21.06 o
   2  15   7       42.51       24.48     15.19 o
  -5  16   7       90.53       74.15     21.64 o
  -4  16   7      172.65      195.89     22.26 o
  -3  16   7        0.03       -5.78     31.23 o
  -2  16   7       12.64       -5.73     36.57 o
  -1  16   7        4.83       20.75     14.13 o
   0  16   7      198.74      207.93     20.62 o
   1  16   7      170.57      187.09     22.35 o
   2  16   7       25.56       -6.71     32.17 o
  -5  17   7        0.24        9.33     16.75 o
  -4  17   7       37.52       65.93     16.93 o
  -3  17   7       82.29       24.35     46.38 o
  -2  17   7      108.58      165.77     20.79 o
  -1  17   7       10.93      -40.61     40.61 o
   0  17   7        0.02       18.79     28.70 o
   1  17   7        3.00      -19.68     41.01 o
  -4  18   7       14.48        5.33     16.48 o
  -3  18   7        2.37        0.00     35.28 o
  -2  18   7      107.59       81.22     21.68 o
  -1  18   7        0.13      -31.94     44.74 o
   0  18   7        6.02        0.00     32.17 o
  -3  19   7        1.81       12.17     16.39 o
  -2  19   7       59.86       66.64     20.48 o
  -1  19   7       37.61       48.34     17.68 o
  -8   0   8       47.72       42.96     18.75 o
  -7   0   8      361.08      367.92     25.95 o
  -6   0   8       11.67       -6.09     14.44 o
  -5   0   8      188.15      183.63     19.10 o
  -4   0   8      570.26      647.47     28.26 o
  -3   0   8      169.06      187.89     17.77 o
  -2   0   8     1394.91     1448.85     47.85 o
  -1   0   8      183.11      174.30     17.11 o
   0   0   8        0.05      -12.75     33.81 o
   1   0   8       63.57       84.24     15.11 o
   2   0   8        2.57       -5.20     24.97 o
   3   0   8       12.56       17.28     29.90 o
   4   0   8        4.13      -17.06     17.06 o
  -8   1   8       20.69      -18.97     36.34 o
  -7   1   8        2.35       11.29     34.74 o
  -6   1   8       28.64       -5.06     34.74 o
  -5   1   8      694.60      645.87     28.83 o
  -4   1   8       60.40       78.82     15.06 o
  -3   1   8      183.84      187.49     17.55 o
  -2   1   8      598.81      658.45     26.21 o
  -1   1   8      359.21      330.82     21.64 o
   0   1   8       54.07      -38.39     38.39 o
   1   1   8       22.92       20.17     13.42 o
   2   1   8        8.97      -26.08     34.21 o
   3   1   8       31.34       25.37     16.39 o
   4   1   8      132.99      146.22     21.15 o
  -8   2   8       70.31        6.35     44.47 o
  -7   2   8        9.23        1.11     16.93 o
  -6   2   8       11.59      -10.17     36.74 o
  -5   2   8      157.31      137.95     18.53 o
  -4   2   8      191.72      236.32     20.84 o
  -3   2   8       26.47        4.84     13.55 o
  -2   2   8      345.47      317.18     20.70 o
  -1   2   8       13.09       37.45     12.71 o
   0   2   8        0.83        8.57     28.48 o
   1   2   8      701.39      663.38     28.39 o
   2   2   8       92.22      118.54     17.59 o
   3   2   8       58.27       31.28     18.31 o
   4   2   8        1.71        0.00     27.81 o
  -8   3   8       14.02       -2.58     17.64 o
  -7   3   8      252.06      228.28     23.28 o
  -6   3   8       40.32       50.38     15.55 o
  -5   3   8       74.82       90.77     16.26 o
  -4   3   8       75.86       81.04     16.57 o
  -3   3   8        0.62      -16.31     32.12 o
  -2   3   8        0.28      -28.21     30.97 o
  -1   3   8       86.57      109.56     14.31 o
   0   3   8       66.85       79.84     15.68 o
   1   3   8      284.14      251.52     20.66 o
   2   3   8      364.64      389.47     24.08 o
   3   3   8        3.54       15.19     14.35 o
   4   3   8       74.43       26.39     44.74 o
  -8   4   8      129.01      121.43     20.44 o
  -7   4   8       12.39      -43.94     43.94 o
  -6   4   8      319.68      339.53     24.26 o
  -5   4   8       10.08      -23.24     39.72 o
  -4   4   8      100.15      130.76     18.13 o
  -3   4   8      110.77       89.53     18.93 o
  -2   4   8       18.03       15.55     14.35 o
  -1   4   8       51.64       63.58     14.57 o
   0   4   8      345.97      323.23     22.97 o
   1   4   8       93.65      100.19     16.17 o
   2   4   8       11.28        5.38     29.81 o
   3   4   8      140.52      133.33     20.79 o
   4   4   8        3.57       10.66     15.77 o
  -8   5   8       22.85       -1.29     19.68 o
  -7   5   8       93.04       97.12     18.75 o
  -6   5   8       77.25       26.44     42.65 o
  -5   5   8      141.80      166.43     19.68 o
  -4   5   8       20.72       45.01     15.51 o
  -3   5   8      579.97      580.96     27.28 o
  -2   5   8        4.65        0.00     33.94 o
  -1   5   8       45.10       64.82     13.82 o
   0   5   8       73.60       95.08     16.08 o
   1   5   8       11.41      -34.61     37.99 o
   2   5   8      283.89      220.77     23.19 o
   3   5   8       55.71       78.91     17.06 o
   4   5   8       11.23        2.71     18.17 o
  -8   6   8       15.35       29.19     15.46 o
  -7   6   8        8.84      -47.94     47.94 o
  -6   6   8      235.31      249.03     24.44 o
  -5   6   8      476.56      539.02     28.08 o
  -4   6   8      110.22      137.15     16.13 o
  -3   6   8      113.60       96.99     17.59 o
  -2   6   8      173.98      162.66     18.48 o
  -1   6   8     1203.09     1127.31     35.54 o
   0   6   8      324.60      303.59     21.55 o
   1   6   8        0.91       13.11     14.44 o
   2   6   8       63.36       50.96     16.88 o
   3   6   8       44.32       49.81     17.55 o
  -8   7   8       12.36        0.00     18.08 o
  -7   7   8       14.48       13.33     17.02 o
  -6   7   8      326.66      355.84     27.77 o
  -5   7   8       13.24       24.26     15.86 o
  -4   7   8      231.68      233.39     20.79 o
  -3   7   8     1274.90     1438.90     44.83 o
  -2   7   8       51.64       52.78     14.62 o
  -1   7   8        0.93      -22.44     33.28 o
   0   7   8      382.92      356.55     23.86 o
   1   7   8        0.83       15.51     29.68 o
   2   7   8       22.91       -2.22     17.02 o
   3   7   8       11.37        0.00     34.08 o
  -7   8   8       27.48      -49.49     49.49 o
  -6   8   8      246.05      247.43     24.88 o
  -5   8   8        1.84      -10.40     37.45 o
  -4   8   8      328.71      359.66     25.19 o
  -3   8   8       14.35        0.00     31.77 o
  -2   8   8      171.34      164.21     18.35 o
  -1   8   8      142.58      127.56     19.33 o
   0   8   8       85.91       79.17     17.55 o
   1   8   8        0.25       15.91     33.14 o
   2   8   8       92.73      107.52     18.93 o
   3   8   8      113.25      111.79     20.35 o
  -7   9   8       20.38       -6.35     43.45 o
  -6   9   8       91.14      102.81     20.57 o
  -5   9   8      134.41      131.60     19.15 o
  -4   9   8       30.45       60.34     14.57 o
  -3   9   8       61.79       83.39     15.33 o
  -2   9   8        0.16       10.31     15.37 o
  -1   9   8      104.09      111.30     18.66 o
   0   9   8       25.02       20.44     32.30 o
   1   9   8       67.74       75.35     18.44 o
   2   9   8      162.03      169.05     20.93 o
   3   9   8        1.31      -36.79     36.79 o
  -7  10   8       52.77       72.82     19.46 o
  -6  10   8        0.06      -32.57     32.57 o
  -5  10   8      167.98      187.76     22.04 o
  -4  10   8        8.48      -31.23     38.25 o
  -3  10   8        6.07       10.04     35.50 o
  -2  10   8      105.77      109.34     17.59 o
  -1  10   8       23.76       20.22     34.30 o
   0  10   8       74.82       42.21     18.57 o
   1  10   8      354.83      387.16     25.72 o
   2  10   8      202.74      211.31     22.93 o
   3  10   8       65.86       41.32     19.10 o
  -7  11   8      134.44      164.39     20.84 o
  -6  11   8        0.01       -6.13     39.28 o
  -5  11   8      130.13      191.18     21.95 o
  -4  11   8       49.30       50.74     18.26 o
  -3  11   8        0.53      -40.03     40.03 o
  -2  11   8       62.43      -25.81     38.30 o
  -1  11   8      260.25      276.13     22.84 o
   0  11   8       14.44       12.04     15.59 o
   1  11   8       90.32      103.48     18.04 o
   2  11   8       25.48       35.01     17.24 o
  -6  12   8       18.46       22.75     16.97 o
  -5  12   8        4.36       -7.06     18.48 o
  -4  12   8      257.70      272.40     23.81 o
  -3  12   8       11.78       -5.42     41.63 o
  -2  12   8      236.10      278.35     23.99 o
  -1  12   8        0.71      -43.67     43.67 o
   0  12   8       22.33       -8.97     16.17 o
   1  12   8      170.89      203.62     20.70 o
   2  12   8       26.18       12.93     45.63 o
  -6  13   8       28.57      -13.11     30.70 o
  -5  13   8      281.08      290.04     26.39 o
  -4  13   8      169.17      177.36     22.70 o
  -3  13   8        0.12      -39.05     45.01 o
  -2  13   8      766.54      839.81     35.19 o
  -1  13   8      177.09      155.02     23.01 o
   0  13   8       80.60       88.64     17.77 o
   1  13   8        9.67      -37.23     37.23 o
   2  13   8        0.17      -26.66     37.72 o
  -5  14   8        2.93      -38.08     41.14 o
  -4  14   8      148.93      188.34     23.55 o
  -3  14   8       62.85       69.84     18.48 o
  -2  14   8       59.30       50.78     18.17 o
  -1  14   8      107.34      145.24     18.53 o
   0  14   8       12.25       30.35     15.19 o
   1  14   8      146.25      167.46     22.21 o
  -5  15   8       48.66       35.63     20.30 o
  -4  15   8       20.49       13.86     17.68 o
  -3  15   8      222.34      230.90     22.61 o
  -2  15   8       31.04       27.72     19.33 o
  -1  15   8        0.06      -24.44     40.52 o
   0  15   8       82.61       72.42     20.04 o
   1  15   8        7.55      -18.57     18.57 o
  -4  16   8        9.29      -39.41     45.50 o
  -3  16   8        1.13      -31.94     41.90 o
  -2  16   8       15.99       21.55     17.24 o
  -1  16   8        2.19       47.45     12.22 o
   0  16   8      163.55      188.07     23.99 o
  -3  17   8       41.76       96.15     18.22 o
  -2  17   8       11.48        0.00     39.72 o
  -1  17   8       70.50       50.92     16.17 o
  -7   1   9       23.63       23.33     18.57 o
  -6   1   9       21.93      -11.20     32.66 o
  -5   1   9       57.36       43.76     18.39 o
  -4   1   9      105.65      101.48     17.59 o
  -3   1   9      199.41      184.96     20.48 o
  -2   1   9      625.66      672.67     29.32 o
  -1   1   9        2.90      -14.66     36.88 o
   0   1   9        9.96      -40.16     40.16 o
   1   1   9       13.41       -5.55     37.94 o
   2   1   9       36.21        0.00     38.74 o
   3   1   9        5.46      -19.90     41.45 o
  -7   2   9      108.89      103.65     18.39 o
  -6   2   9        7.28      -33.77     33.77 o
  -5   2   9       24.11        9.42     16.71 o
  -4   2   9       36.26       37.63     16.88 o
  -3   2   9      145.29      156.93     17.64 o
  -2   2   9       55.67        0.00     38.08 o
  -1   2   9        7.19       14.75     28.21 o
   0   2   9      296.08      299.99     23.55 o
   1   2   9       16.06       23.47     17.04 o
   2   2   9        3.33        6.00     33.46 o
   3   2   9       14.64       17.33     16.71 o
  -7   3   9        1.73      -24.79     35.10 o
  -6   3   9        1.05      -17.02     40.52 o
  -5   3   9      143.99      156.35     23.81 o
  -4   3   9      158.63      184.96     21.19 o
  -3   3   9       12.11       19.42     32.88 o
  -2   3   9       10.39       23.64     36.34 o
  -1   3   9        2.87        0.98     14.00 o
   0   3   9        4.05        1.02     15.15 o
   1   3   9       27.82       29.90     15.68 o
   2   3   9      111.69      118.58     20.79 o
   3   3   9       36.35        6.71     18.53 o
  -7   4   9       29.04       40.08     18.26 o
  -6   4   9       28.22        4.58     18.35 o
  -5   4   9        7.55      -44.07     44.07 o
  -4   4   9       23.53        5.06     45.01 o
  -3   4   9        7.38       24.57     37.77 o
  -2   4   9       28.12       14.71     30.61 o
  -1   4   9      200.43      211.04     21.02 o
   0   4   9        5.78      -26.39     34.66 o
   1   4   9       71.56       59.36     17.95 o
   2   4   9      106.82      122.23     20.66 o
  -7   5   9       25.23       34.26     16.57 o
  -6   5   9      198.13      186.20     21.28 o
  -5   5   9        3.91       16.31     38.74 o
  -4   5   9       43.42       -5.15     45.14 o
  -3   5   9      106.93      152.93     18.08 o
  -2   5   9       89.07       79.75     18.48 o
  -1   5   9       32.92       30.66     16.22 o
   0   5   9        1.02       21.46     36.39 o
   1   5   9       16.16       27.28     15.73 o
   2   5   9       52.06       18.66     38.83 o
  -7   6   9       49.29      -12.88     53.89 o
  -6   6   9        0.01        0.00     41.01 o
  -5   6   9       22.39       21.02     17.99 o
  -4   6   9        1.89        5.24     36.74 o
  -3   6   9       12.67       11.20     17.11 o
  -2   6   9        0.64       15.24     31.77 o
  -1   6   9       30.15        0.00     33.77 o
   0   6   9       19.94       10.93     36.25 o
   1   6   9        5.00      -40.03     40.03 o
   2   6   9        0.40      -37.90     37.90 o
  -7   7   9       11.84        6.53     42.96 o
  -6   7   9       65.94       71.18     18.44 o
  -5   7   9       54.60       28.12     47.41 o
  -4   7   9       73.56       83.71     20.35 o
  -3   7   9      107.75      115.83     19.73 o
  -2   7   9        1.69        2.09     16.39 o
  -1   7   9        4.54      -26.61     37.28 o
   0   7   9        1.77       14.35     14.08 o
   1   7   9        3.30       -8.26     16.53 o
   2   7   9       20.75       52.74     17.19 o
  -7   8   9       18.22       -5.33     19.73 o
  -6   8   9        7.33        9.86     19.90 o
  -5   8   9      117.16      149.77     21.24 o
  -4   8   9       31.59      -11.02     47.98 o
  -3   8   9       19.80      -42.83     48.47 o
  -2   8   9       10.21      -45.32     45.32 o
  -1   8   9      120.04      109.30     21.19 o
   0   8   9       11.23      -11.29     38.30 o
   1   8   9      133.76      156.70     20.39 o
   2   8   9        5.92       19.68     30.08 o
  -6   9   9      103.22      123.60     21.24 o
  -5   9   9        1.88       17.73     36.92 o
  -4   9   9        0.33      -33.54     38.70 o
  -3   9   9       58.77       59.49     19.28 o
  -2   9   9        0.90      -10.97     34.74 o
  -1   9   9        2.83        0.00     35.94 o
   0   9   9        1.45       25.50     14.40 o
   1   9   9       65.79       37.23     21.06 o
   2   9   9        8.07        9.37     17.42 o
  -6  10   9        7.65        0.00     44.83 o
  -5  10   9       18.23       21.90     18.84 o
  -4  10   9        6.19      -12.66     17.19 o
  -3  10   9       74.30       49.41     18.93 o
  -2  10   9       70.40       90.73     19.28 o
  -1  10   9       18.38       17.15     17.59 o
   0  10   9       53.43      -11.95     45.45 o
   1  10   9       20.93        5.11     18.93 o
  -6  11   9        2.09       26.61     42.07 o
  -5  11   9       55.53       70.07     20.88 o
  -4  11   9        4.76      -35.63     46.03 o
  -3  11   9        2.99       20.88     17.06 o
  -2  11   9      218.35      182.87     24.61 o
  -1  11   9        0.46      -17.73     44.56 o
   0  11   9        1.52        6.18     26.97 o
   1  11   9       30.24       17.06     15.46 o
  -5  12   9       12.12      -38.74     52.47 o
  -4  12   9       11.73      -20.13     20.13 o
  -3  12   9       40.31       52.83     19.59 o
  -2  12   9        3.92       -6.00     35.45 o
  -1  12   9       50.47       24.44     38.61 o
   0  12   9       12.00       20.44     17.02 o
  -5  13   9        4.65       13.33     37.77 o
  -4  13   9       23.22      -19.24     42.96 o
  -3  13   9       27.57        6.26     41.10 o
  -2  13   9        0.01       18.70     16.62 o
  -1  13   9       11.86       12.71     39.19 o
   0  13   9        0.04        9.24     16.22 o
  -4  14   9        0.18        6.62     18.35 o
  -3  14   9       40.56       39.01     19.90 o
  -2  14   9       48.46       64.78     18.57 o
  -1  14   9        7.60      -20.08     20.08 o
  -3  15   9        3.31        2.71     17.91 o
  -2  15   9       19.36       22.88     17.99 o
  -7   0  10       45.09       28.17     21.68 o
  -6   0  10       33.87        6.22     37.81 o
  -5   0  10       53.83       73.75     19.99 o
  -4   0  10       90.06       74.55     19.86 o
  -3   0  10       64.01       83.97     17.46 o
  -2   0  10        4.64       -5.55     35.50 o
  -1   0  10      108.06      123.91     19.95 o
   0   0  10       43.94        5.91     43.90 o
   1   0  10      158.90      155.15     22.30 o
  -7   1  10      124.96      126.22     21.50 o
  -6   1  10        0.25       12.44     31.72 o
  -5   1  10        0.22       37.54     16.35 o
  -4   1  10       49.64        0.00     40.96 o
  -3   1  10       90.60       16.62     49.81 o
  -2   1  10        0.02      -11.11     15.46 o
  -1   1  10       65.26       75.62     18.97 o
   0   1  10       90.35       37.94     19.77 o
   1   1  10        1.24       19.10     50.52 o
  -7   2  10        2.53      -20.22     42.07 o
  -6   2  10      132.93      142.49     22.48 o
  -5   2  10        7.19        0.00     43.27 o
  -4   2  10      173.37      134.40     22.44 o
  -3   2  10       42.17       52.25     17.82 o
  -2   2  10       29.93       -3.29     18.04 o
  -1   2  10      213.62      200.64     23.15 o
   0   2  10       92.55       78.55     19.33 o
   1   2  10        0.08       25.59     40.43 o
  -6   3  10       57.44       88.10     19.68 o
  -5   3  10      179.00      211.31     23.37 o
  -4   3  10       29.96      -11.29     43.01 o
  -3   3  10      184.85      187.14     22.21 o
  -2   3  10      148.28      132.31     22.26 o
  -1   3  10       43.18        5.73     39.99 o
   0   3  10       12.96       15.59     16.93 o
   1   3  10       10.98        3.87     17.68 o
  -6   4  10       50.88      101.70     21.42 o
  -5   4  10        3.13        6.00     44.47 o
  -4   4  10      145.09      178.07     21.86 o
  -3   4  10      179.37      164.61     22.53 o
  -2   4  10       72.10       58.47     20.17 o
  -1   4  10       68.35       80.86     18.70 o
   0   4  10       12.73       18.17     43.27 o
   1   4  10       19.46      -46.38     46.38 o
  -6   5  10       27.88       47.63     21.42 o
  -5   5  10      122.17      134.93     25.19 o
  -4   5  10        4.66      -45.58     45.58 o
  -3   5  10       25.18        5.69     44.34 o
  -2   5  10       56.14       61.58     19.37 o
  -1   5  10       18.69       -1.16     17.86 o
   0   5  10      163.61      152.97     22.13 o
   1   5  10       43.39       30.26     21.55 o
  -6   6  10       18.99       49.63     20.30 o
  -5   6  10       63.78       71.62     21.55 o
  -4   6  10       31.03       38.83     19.46 o
  -3   6  10       40.75       23.10     46.21 o
  -2   6  10      289.22      262.14     24.88 o
  -1   6  10       23.12       17.86     44.96 o
   0   6  10        0.34      -12.53     18.26 o
   1   6  10      190.23      212.11     26.04 o
  -6   7  10      186.21      236.45     25.15 o
  -5   7  10      189.03      192.16     25.28 o
  -4   7  10       68.75       66.02     21.64 o
  -3   7  10        0.39        2.35     18.79 o
  -2   7  10        2.37       11.82     41.81 o
  -1   7  10       72.94       97.08     19.99 o
   0   7  10      104.84       82.91     23.95 o
  -5   8  10       18.82      -38.48     47.10 o
  -4   8  10        0.08      -54.83     54.83 o
  -3   8  10       45.08       45.81     19.86 o
  -2   8  10       85.23       30.26     55.09 o
  -1   8  10        9.34      -42.25     42.25 o
   0   8  10        0.22       -9.11     18.53 o
  -5   9  10       55.00       66.91     21.90 o
  -4   9  10       10.24      -45.58     45.58 o
  -3   9  10       55.48       63.40     21.19 o
  -2   9  10      108.82      118.32     19.95 o
  -1   9  10       11.02       -6.40     43.72 o
   0   9  10       40.73       67.89     18.57 o
  -5  10  10        0.02      -26.88     44.61 o
  -4  10  10      225.81      245.30     28.70 o
  -3  10  10       46.50       25.55     19.59 o
  -2  10  10        5.58      -32.03     44.83 o
  -1  10  10      170.66      226.37     23.95 o
  -4  11  10       85.49      126.76     24.84 o
  -3  11  10       93.92       13.15     54.16 o
  -2  11  10       67.98       61.93     21.59 o
  -1  11  10       14.18       30.92     18.31 o
  -5   1  11       37.42       22.44     21.42 o
  -4   1  11        8.83      -19.19     45.67 o
  -3   1  11       52.58       49.36     21.59 o
  -2   1  11       71.47       71.49     21.73 o
  -1   1  11        9.58       23.59     16.97 o
  -5   2  11       22.62       19.86     47.32 o
  -4   2  11       13.75      -48.52     48.52 o
  -3   2  11      184.79      208.33     25.72 o
  -2   2  11       18.40       25.64     20.88 o
  -1   2  11        7.30       -6.58     31.55 o
  -5   3  11       35.53        6.66     43.72 o
  -4   3  11        0.52       28.48     19.95 o
  -3   3  11        0.10        2.58     18.35 o
  -2   3  11        0.45      -19.37     37.05 o
  -1   3  11       21.38       19.86     38.03 o
  -5   4  11        1.78      -42.03     42.03 o
  -4   4  11       22.15      -58.03     58.03 o
  -3   4  11        0.14       20.66     18.35 o
  -2   4  11       23.19       -1.29     21.37 o
  -1   4  11       17.64       20.04     47.72 o
  -4   5  11       42.08        0.00     53.67 o
  -3   5  11       11.24       37.90     18.35 o
  -2   5  11       26.68       18.44     18.93 o
  -4   6  11        2.89      -53.63     56.07 o
  -3   6  11        6.18      -50.52     50.52 o
  -2   6  11        0.24      -20.04     44.83 o
  -3   7  11        3.80      -33.72     49.98 o
 
